# Supplementary material for: Genomic evolution of the globally disseminated multidrug-resistant Klebsiella pneumoniae clonal group 147
Source: Microb Genom. 2022 Jan 12;8(1):000737. doi: 10.1099/mgen.0.000737 (PMC8914359; doi:10.1099/mgen.0.000737)
Supplement: Supplementary material 2 [file mgen-8-0737-s002.xlsx]

## Sheet: Folha1
Table S1. Epidemiological and genomic characteristics of the 218 CG147 K. pneumoniae genomes analysed in this study.
															VIRULENCE GENES				BETA-LACTAM RESISTANCE																	COLISTIN		FLUOROQUINOLONES				AMINOGLYCOSIDES							FOLATE PATHWAY INHIBITORS
																			CARBAPENEMASES					ESBLs				pAmpC		Narrow beta-lactamases				Porins
Strain	Accession Number	BioProject	BioSample	Isolation Year	Source	Sample	Infection (type)	World Region	Country	City	ST	wzi	KL	OL	Yersiniabactin/ICE	YbST	Aerobactin	RmpA/RmpA2	NDM	KPC	VIM	IMP	OXA-48-like	CTX-M	SHV	OXA	VEB	FOX	CMY	SHV	OXA	TEM	OTHER	OmpK35	OmpK36	Chromosomal mutations	Plasmid-acquired	PMQRs	ParC-80I	GyrA-83	GyrA-87	16S rRNA MT	AAC(6')	AAC(3)	APH(3)	APH(6)	ANT(2'') (AadA)	ANT(3'') (AadB)	Sul
WCHKP34	GCA_002811335.4	PRJNA353728	SAMN07235708	2017	human	NA	NA	Eastern Asia	China	Chengdu	ST273	wzi50	KL15	O4	-	-	-	-	NDM-1	-	-	IMP-4	-	CTX-M-3	-	-	-	-	-	SHV-11	-	-	-	WT	WT	-	-	QnrS1; QnrB91	ParC-80I	GyrA-83I	-	-	AAC(6')-Ib-cr;AAC(6')-Ib7	AAC(3)-IId	APH(3')-Ia, APH(3'')-Ib	APH(6)-Id	-	AadA16	Sul1 (3x); Sul2
K45-67	GCA_001483725.1	PRJNA295003	SAMN04038603	2007	human	pus	NA	Europe	Norway	NA	ST273	wzi174	KL74	O3b	-	-	-	-	-	-	VIM-1	-	-	-	-	-	-	-	-	-	-	-	-	WT	WT	-	-	-	ParC-80I	GyrA-83I	-	-	-	-	APH(3')-Ia, APH(3'')-Ib	APH(6)-Id	-	AadA2	Sul1
COL-Kpn113	GCA_002854815.1	PRJNA378654	SAMN06629690	2004	human	NA	infection (NS)	Latin America and the Caribbean	Colombia	NA	ST273	wzi174	KL74	O3b	-	-	-	-	-	-	-	-	-	-	-	-	-	-	-	SHV-1	-	-	-	WT	WT	PmrB disrupted	-	QnrB19	ParC-80I	GyrA-83I	-	-	-	AAC(3)-IId	APH(3'')-Ib	APH(6)-Id	-	AadA5	Sul2;Sul1
COL-Kpn50	GCA_002854655.1	PRJNA378654	SAMN06629627	2007	human	NA	infection (NS)	Latin America and the Caribbean	Colombia	Bogota	ST273	wzi174	KL74	O3b	-	-	-	-	-	-	-	-	-	-	-	-	-	-	-	SHV-11	OXA-1	TEM-1	-	OmpK35 disrupted	WT	PmrB disrupted	-	QnrB19	ParC-80I	GyrA-83I	-	-	AAC(6')-Ib-cr	AAC(3)-IId;AAC(3)-IIa	APH(3')-Ia	APH(6)-Id	-	aadA	Sul1
DY7626429	GCA_900776395.1	PRJEB31361	SAMEA4873631	2014	NA	NA	NA	NA	NA	NA	ST273	wzi174	KL74	O3b	-	-	-	-	-	-	-	-	-	CTX-M-15	-	-	-	-	-	SHV-11	OXA-1	TEM-1	-	WT	WT	-	-	QnrB1	ParC-80I	GyrA-83I	-	-	AAC(6')-Ib-cr	AAC(3)-IIa	APH(3'')-Ib	APH(6)-Id	-	-	Sul2
Kpn223	GCA_001663435.1	PRJNA279655	SAMN03455975	2013	environment	NA	NA	Northern America	USA	NA	ST273	wzi174	KL74	O3b	-	-	-	-	-	-	-	-	-	-	-	-	-	-	-	SHV-11	-	-	-	WT	Premature stop codon (aa 79)	-	-	-	ParC-80I	GyrA-83I	-	-	-	-	APH(3'')-Ib	APH(6)-Id	-	-	Sul2
DY6636978	GCA_900493195.1	PRJEB19226	SAMEA24016918	2016	human	NA	NA	Southeastern Asia	Thailand	NA	ST273	wzi174	KL74	O3b	ybt 10; ICEKp4	28-1LV	-	-	-	-	-	-	-	CTX-M-15	-	-	-	-	-	SHV-11	-	TEM-1	-	WT	WT	-	-	QnrB1	ParC-80I	GyrA-83I	-	-	-	-	APH(3'')-Ib	APH(6)-Id	-	-	Sul2
ARPG-340	GCA_002108235.1	PRJNA381148	SAMN06670983	2013	human	urine	infection (NS)	Southeastern Asia	Philippines	NA	ST273	0	-	O3b	-	-	-	-	NDM-7	-	-	-	-	CTX-M-15	-	-	-	-	-	SHV-11	OXA-1	TEM-1	-	Premature stop codon (C>T nt 520)	WT	-	-	QnrS1	ParC-80I	GyrA-83I	-	-	AAC(6')-Ib-cr	AAC(3)-IId	APH(3')-Ia	-	-	AadA5	Sul1
ARPG-372	GCA_002108245.1	PRJNA381148	SAMN06670984	2013	human	lumbar drain tip	infection (NS)	Southeastern Asia	Philippines	NA	ST273	0	-	O3b	-	-	-	-	NDM-7	-	-	-	-	CTX-M-15	-	-	-	-	-	SHV-11	OXA-1	TEM-1	-	Premature stop codon (C>T nt 520)	WT	-	-	QnrS1	ParC-80I	GyrA-83I	-	-	AAC(6')-Ib-cr	AAC(3)-IId	APH(3')-Ia	-	-	AadA5	Sul1
ARPG-379	GCA_002108285.1	PRJNA381148	SAMN06670985	2013	human	cerebrospinal fluid	infection (NS)	Southeastern Asia	Philippines	NA	ST273	0	-	O3b	-	-	-	-	NDM-7	-	-	-	-	CTX-M-15	-	-	-	-	-	SHV-11	OXA-1	TEM-1	-	Premature stop codon (C>T nt 520)	WT	-	-	QnrS1	ParC-80I	GyrA-83I	-	-	AAC(6')-Ib-cr	AAC(3)-IId	APH(3')-Ia	-	-	AadA5	Sul1
ARPG-380	GCA_002108405.1	PRJNA381148	SAMN06670986	2013	human	lumbar drain tip	infection (NS)	Southeastern Asia	Philippines	NA	ST273	0	-	O3b	-	-	-	-	NDM-7	-	-	-	-	CTX-M-15	-	-	-	-	-	SHV-11	OXA-1	TEM-1	-	Premature stop codon (C>T nt 520)	WT	-	-	QnrS1	ParC-80I	GyrA-83I	-	-	AAC(6')-Ib-cr	AAC(3)-IId	-	-	-	AadA5	Sul1
ARPG-381	GCA_002108415.1	PRJNA381148	SAMN06670987	2013	human	cerebrospinal fluid	infection (NS)	Southeastern Asia	Philippines	NA	ST273	0	-	O3b	-	-	-	-	NDM-7	-	-	-	-	CTX-M-15	-	-	-	-	-	SHV-11	OXA-1	TEM-1	-	Premature stop codon (C>T nt 520)	WT	-	-	QnrS1	ParC-80I	GyrA-83I	-	-	AAC(6')-Ib-cr	AAC(3)-IId	APH(3')-Ia	-	-	AadA5	Sul1
DE022	GCA_900512335.1	PRJEB10018	SAMEA3512049	2014	human	catheter tip	infection (NS)	Europe	Germany	NA	ST392	wzi187	KL27	O4	ybt 13; ICEKp2	299-1LV	-	-	-	-	-	-	OXA-48	CTX-M-15	-	-	-	-	-	SHV-11	OXA-1	TEM-1	-	WT	WT	-	-	-	ParC-80I	GyrA-83I	-	-	AAC(6')-Ib-cr	AAC(3)-IIa	APH(3'')-Ib	APH(6)-Id	-	-	Sul2
LU005	GCA_900503635.1	PRJEB10018	SAMEA3672957	2014	human	NA	infection (NS)	Europe	Luxembourg	NA	ST392	wzi187	KL27	O4	ybt 13; ICEKp2	299-2LV	-	-	-	-	-	-	OXA-48	CTX-M-15	-	-	-	-	-	SHV-11	OXA-1	TEM-1	-	WT	WT	-	-	QnrB1	ParC-80I	GyrA-83I	-	-	AacA4	AAC(3)-IIa	APH(3'')-Ib	APH(6)-Id	-	-	Sul2
TR056	GCA_900507915.1	PRJEB10018	SAMEA3729733	2014	human	blood	infection (NS)	Western Asia	Turkey	NA	ST392	-	KL27	O4	-	-	-	-	-	-	-	-	OXA-48	CTX-M-15	-	-	-	-	-	SHV-11	OXA-1	TEM-1	-	WT	extra aa (D 135), 3 aa mutations	MgrB disrupted by IS5 (nt 70)	-	QnrB1	ParC-80I	GyrA-83I	-	-	AacA4	-	APH(3'')-Ib	APH(6)-Id	-	-	Sul2
TR161	GCA_900507545.1	PRJEB10018	SAMEA3729709	2014	human	wound secretion	infection (NS)	Western Asia	Turkey	NA	ST392	wzi187	KL27	O4	-	-	-	-	-	-	-	-	OXA-48	CTX-M-15	-	-	-	-	-	SHV-11	OXA-1	TEM-1	-	WT	WT	-	-	QnrB1	ParC-80I	GyrA-83I	-	-	AacA4	AAC(3)-IIa	APH(3'')-Ib	APH(6)-Id	-	-	Sul2
H5	GCA_003402115.1	PRJNA451179	SAMN08963298	2014	human	wound secretion	NA	Europe	Sweden	NA	ST392	wzi187	KL27	O4	-	-	-	-	-	-	-	-	OXA-48	CTX-M-15	-	-	-	-	-	SHV-11	OXA-1	TEM-1	-	WT	WT	-	-	QnrB1	ParC-80I	GyrA-83I	-	-	AAC(6')-Ib-cr	-	APH(3'')-Ib	APH(6)-Id	-	-	Sul2
6234	GCA_000807515.2	PRJNA259791	SAMN03255440	2012	human	body fluid	NA	Latin America and the Caribbean	Colombia	NA	ST392	wzi187	KL27	O4	-	-	-	-	NDM-1	-	-	-	-	CTX-M-15 (2x)	-	-	-	-	-	SHV-11	OXA-1	TEM-1	CARB-2	WT	WT	-	-	QnrB1	ParC-80I	GyrA-83I	-	-	AAC(6')-Ib-cr;AAC(6')-Ib7;AAC(6')-29	AAC(3)-IIa	APH(3')-VI; APH(3'')-Ib	APH(6)-Id	-	AadA2	Sul2; Sul1
CR5	GCA_004208865.1	PRJNA521611	SAMN10907304	2017	human	NA	NA	Europe	United Kingdom	NA	ST392	wzi187	KL27	O4	-	-	-	-	NDM-1	-	-	-	-	CTX-M-15	-	-	-	-	-	SHV-11	OXA-1	TEM-1	-	OmpK35 disrupted	WT	-	-	QnrB1	ParC-80I	GyrA-83I	-	ArmA	AAC(6')-Ib-cr	AAC(3)-IId;AAC(3)-IIa	APH(3'')-Ib	APH(6)-Id	-	-	Sul2;Sul1
1002865	GCA_003687895.1	PRJNA497260	SAMN10252232	2017	human	NA	NA	Latin America and the Caribbean	Mexico	NA	ST392	wzi187	KL27	O4	-	-	-	-	NDM-1	-	-	-	-	CTX-M-15	-	-	-	-	-	SHV-11	OXA-1	TEM-1	-	WT	WT	-	-	QnrB1	ParC-80I	GyrA-83I	-	-	AAC(6')-Ib-cr	-	APH(3'')-Ib	APH(6)-Id	-	-	Sul2
44824	GCA_002181445.1	PRJNA479772	SAMN06218126	2013	human	blood	infection (NS)	Northern America	USA	NA	ST392	wzi187	KL27	O4	-	-	-	-	-	KPC-2	-	-	-	CTX-M-15	-	-	-	-	-	SHV-11	OXA-1	-	-	WT	WT	MgrB premature stop codon (G>A nt 60)	-	QnrB1	ParC-80I	GyrA-83I	-	-	-	AAC(3)-IIa	-	-	-	-	-
CCBH24080	GCA_002099165.1	PRJNA381140	SAMN06670861	2016	human	urine	thrombotic thrombocytopenic purpura	Latin America and the Caribbean	Brazil	Vitoria	ST392	wzi187	KL27	O4	-	-	-	-	-	KPC-2	-	-	-	CTX-M-15	-	-	-	-	-	SHV-11	OXA-1	TEM-1	-	Premature stop codon (C>A nt 930)	Premature stop codon due to insertion of 4 nt	-	MCR-1.1	QnrB1	ParC-80I	GyrA-83I	-	-	AAC(6')-Ib-cr	AAC(3)-IIa	APH(3'')-Ib	APH(6)-Id	-	-	Sul2
KPNIH31	GCA_000785005.1	PRJNA251380	SAMN02820980	2013	human	urine	NA	Northern America	USA	NA	ST392	wzi187	KL27	O4	-	-	-	-	-	KPC-2	-	-	-	CTX-M-15	-	-	-	-	-	SHV-11	OXA-1	TEM-7*	-	WT	WT	-	-	QnrB1	ParC-80I	GyrA-83I	-	-	AAC(6')-Ib-cr;AAC(6')-Ib7;AacA4	-	-	-	-	-	-
BE103	GCA_900507095.1	PRJEB10018	SAMEA3727690	2014	human	blood	infection (NS)	Europe	Belgium	NA	ST392	wzi187	KL27	O4	-	-	-	-	-	KPC-3	-	-	-	-	-	-	-	-	-	SHV-11	OXA-1	-	-	WT	WT	-	-	QnrB1	ParC-80I	GyrA-83I	-	-	AAC(6')-Ib-cr	-	-	-	-	-	-
39902	GCA_002180725.1	PRJNA479772	SAMN06218039	2013	human	blood	infection (NS)	Northern America	USA	NA	ST392	wzi187	KL27	O4	-	-	-	-	-	-	-	-	-	CTX-M-15	-	-	-	-	-	SHV-11	OXA-9	TEM-1	-	WT	WT	-	-	QnrB1	ParC-80I	GyrA-83I	-	-	AacA4*	AAC(3)-IIa	APH(3'')-Ib	APH(6)-Id	-	AadA1	Sul2
ARPG-489	GCA_002108395.1	PRJNA381148	SAMN06670988	2013	human	endotracheal aspirate	infection (NS)	Southeastern Asia	Philippines	NA	ST392	wzi187	KL27	O4	-	-	-	-	-	-	-	-	-	CTX-M-15	SHV-12	-	-	-	-	-	OXA-1	TEM-1	-	Premature stop codon (G>A nt 413)	Disrupted by IS903	-	-	QnrB1	ParC-80I	GyrA-83I	-	-	AAC(6')-Ib-cr	-	APH(3'')-Ib	APH(6)-Id	-	-	Sul2
AT025	GCA_900508275.1	PRJEB10018	SAMEA3729904	2013	human	wound secretion	infection (NS)	Europe	Austria	NA	ST392	wzi187	KL27	O4	-	-	-	-	-	-	-	-	-	CTX-M-15	-	-	-	-	-	SHV-11	OXA-1	TEM-1	-	WT	Premature stop codon due to insertion of 1 nt (37)	-	-	QnrB2	ParC-80I	GyrA-83I	-	-	AAC(6')-Ib-cr	-	APH(3'')-Ib	APH(6)-Id	-	-	Sul2;Sul1 (2x)
C13-E9-15	GCA_002189325.1	PRJNA360370	SAMN06209420	2015	human	urine	UTI	Northern Africa	Tunisia	Sousse	ST392	wzi187	KL27	O4	-	-	-	-	-	-	-	-	-	CTX-M-15	-	-	-	-	-	SHV-11	-	TEM-1	-	WT	WT	MgrB not present	-	-	ParC-80I	GyrA-83I	-	-	AAC(6')-Ib-cr	AAC(3)-IIa	APH(3'')-Ib	APH(6)-Id	-	-	Sul2
DY7312565	GCA_900774775.1	PRJEB31361	SAMEA104567780	2014	NA	NA	NA	Latin America and the Caribbean	NA	NA	ST392	wzi187	KL27	O4	-	-	-	-	-	-	-	-	-	-	-	-	-	-	-	SHV-11	OXA-1	TEM-1	-	OmpK35 disrupted	WT	-	-	QnrB1	ParC-80I	GyrA-83I	-	-	AAC(6')-Ib-cr	AAC(3)-Iid	-	-	-	-	-
DY7312667	GCA_900775355.1	PRJEB31361	SAMEA104567849	2014	NA	NA	NA	Latin America and the Caribbean	NA	NA	ST392	wzi187	KL27	O4	-	-	-	-	-	-	-	-	-	CTX-M-15	-	-	-	-	-	SHV-11	-	-	-	WT	WT	-	-	-	ParC-80I	GyrA-83I	-	-	-	-	APH(3'')-Ib*	-	-	-	Sul2
DY7312685	GCA_900775545.1	PRJEB31361	SAMEA104567867	2014	NA	NA	NA	Latin America and the Caribbean	NA	NA	ST392	wzi187	KL27	O4	-	-	-	-	-	-	-	-	-	CTX-M-15	-	-	-	-	-	SHV-11	-	TEM-1	-	WT	WT	-	-	QnrB1	ParC-80I	GyrA-83I	-	-	-	AAC(3)-IIa	APH(3'')-Ib	APH(6)-Id	-	-	Sul2
DY7312702	GCA_900774355.1	PRJEB31361	SAMEA104567884	2014	NA	NA	NA	Latin America and the Caribbean	NA	NA	ST392	wzi187	KL27	O4	-	-	-	-	-	-	-	-	-	CTX-M-15	-	-	-	-	-	SHV-11	OXA-1	TEM-1	-	WT	WT	-	-	QnrB1	ParC-80I	GyrA-83I	-	-	AAC(6')-Ib-cr	AAC(3)-IIa	APH(3'')-Ib	APH(6)-Id	-	-	Sul2
DY7312717	GCA_900774205.1	PRJEB31361	SAMEA104567899	2014	NA	NA	NA	Latin America and the Caribbean	NA	NA	ST392	wzi187	KL27	O4	-	-	-	-	-	-	-	-	-	CTX-M-15	-	-	-	-	-	SHV-11	OXA-1	TEM-1	-	WT	WT	-	-	QnrB1	ParC-80I	GyrA-83I	-	-	AAC(6')-Ib-cr	AAC(3)-IIa	APH(3'')-Ib	APH(6)-Id	-	-	Sul2
DY7312710	GCA_900774395.1	PRJEB31361	SAMEA104567892	2014	NA	NA	NA	Latin America and the Caribbean	NA	NA	ST392	wzi187	KL27	O4	-	-	-	-	-	-	-	-	-	CTX-M-15	-	-	-	-	-	SHV-11	OXA-1	TEM-1	-	WT	WT	-	-	QnrB1	ParC-80I	GyrA-83I	-	-	AAC(6')-Ib-cr	AAC(3)-IIa	-	-	-	-	Sul2
DY7626376	GCA_900775885.1	PRJEB31361	SAMEA4873577	2014	NA	NA	NA	Latin America and the Caribbean	NA	NA	ST392	wzi187	KL27	O4	-	-	-	-	-	-	-	-	-	CTX-M-15	-	-	-	-	-	SHV-11	OXA-1	TEM-1	-	WT	WT	-	-	QnrB1	ParC-80I	GyrA-83I	-	-	AAC(6')-Ib-cr	AAC(3)-IIa	APH(3'')-Ib	APH(6)-Id	-	-	Sul2
ES103	GCA_900516645.1	PRJEB10018	SAMEA3538975	2014	human	urine	infection (NS)	Europe	Spain	NA	ST392	wzi187	KL27	O4	-	-	-	-	-	-	-	-	-	CTX-M-15	-	-	-	-	-	SHV-11	OXA-1	TEM-1	-	WT	Premature stop codon (aa 181)	-	-	QnrB1	ParC-80I	GyrA-83I	-	-	AAC(6')-Ib-cr	-	APH(3'')-Ib	APH(6)-Id	-	-	Sul2
ES234	GCA_900517365.1	PRJEB10018	SAMEA3649550	2014	human	urine	infection (NS)	Europe	Spain	NA	ST392	wzi187	KL27	O4	-	-	-	-	-	-	-	-	-	CTX-M-15	-	-	-	-	-	SHV-11	OXA-1	TEM-1	-	WT	WT	-	-	QnrB1	ParC-80I	GyrA-83I	-	-	AAC(6')-Ib-cr	-	APH(3'')-Ib	APH(6)-Id	-	-	Sul2
FR057	GCA_900511745.1	PRJEB10018	SAMEA3500042	2014	human	lower respiratory tract secrection	infection (NS)	Europe	France	NA	ST392	wzi187	KL27	O4	-	-	-	-	-	-	-	-	-	CTX-M-15	-	-	-	-	-	SHV-11	OXA-1	TEM-1	-	WT	Premature stop codon due to insertion of 4 nt	-	-	QnrB1	ParC-80I	GyrA-83I	-	-	AAC(6')-Ib-cr	AAC(3)-IIa	APH(3'')-Ib	APH(6)-Id	-	-	Sul2
IL085	GCA_900513795.1	PRJEB10018	SAMEA3538542	2014	human	urine	NA	Western Asia	Israel	NA	ST392	wzi187	KL27	O4	-	-	-	-	-	-	-	-	-	-	-	-	-	-	-	SHV-11	-	-	-	WT	WT	-	-	QnrB1	ParC-80I	GyrA-83I	-	-	AacA4	-	-	-	-	-	-
KCRI-131E	GCA_900407015.1	PRJEB26616	SAMEA4646295	2014	human	wound secretion	infection (NS)	Eastern Africa	Tanzania	NA	ST392	wzi187	KL27	O4	-	-	-	-	-	-	-	-	-	CTX-M-15	-	-	-	-	-	SHV-11	OXA-1	TEM-1	-	OmpK35 disrupted	WT	-	-	-	ParC-80I	GyrA-83I	-	-	AAC(6')-Ib-cr	-	APH(3'')-Ib	APH(6)-Id	-	-	Sul2
KCRI-134	GCA_900406985.1	PRJEB26616	SAMEA4646296	2014	human	wound secretion	infection (NS)	Eastern Africa	Tanzania	NA	ST392	wzi187	KL27	O4	-	-	-	-	-	-	-	-	-	CTX-M-15	-	-	-	-	-	SHV-11	OXA-1	TEM-1	-	OmpK35 disrupted	WT	-	-	QnrB1	ParC-80I	GyrA-83I	-	-	AAC(6')-Ib-cr	AAC(3)-IIa	APH(3'')-Ib	APH(6)-Id	-	-	Sul2
KCRI-404C	GCA_900407185.1	PRJEB26616	SAMEA4646314	2015	human	sputum	infection (NS)	Eastern Africa	Tanzania	NA	ST392	wzi187	KL27	O4	-	-	-	-	-	-	-	-	-	CTX-M-15	-	-	-	-	-	SHV-11	OXA-1	TEM-1	-	WT	WT	-	-	QnrB1	ParC-80I	GyrA-83I	-	-	AAC(6')-Ib-cr	AAC(3)-IIa	APH(3'')-Ib	APH(6)-Id	-	-	Sul2
KCRI-51K	GCA_900407205.1	PRJEB26616	SAMEA4646317	2013	human	wound secretion	infection (NS)	Eastern Africa	Tanzania	NA	ST392	wzi187	KL27	O4	-	-	-	-	-	-	-	-	-	CTX-M-15	-	-	-	-	-	SHV-11	OXA-1	TEM-1	-	OmpK35 disrupted	WT	-	-	QnrB1	ParC-80I	GyrA-83I	-	-	AAC(6')-Ib-cr	AAC(3)-IIa	APH(3'')-Ib	APH(6)-Id	-	-	Sul2
MGH35	GCA_000567745.1	PRJNA201950	SAMN02138575	2013	human	bile fluid	infection (NS)	NA	NA	NA	ST392	wzi187	KL27	O4	-	-	-	-	-	-	-	-	-	CTX-M-15 (2x)	-	-	-	-	-	SHV-11	OXA-1	TEM-1	-	WT	Premature stop codon due to deletion of 13 nt	-	-	QnrB1	ParC-80I	GyrA-83I	-	-	AAC(6')-Ib-cr;AAC(6')-Ib7	AAC(3)-IIa (2x)	APH(3'')-Ib	APH(6)-Id	-	-	Sul2
MGH89	GCA_001033525.1	PRJNA271899	SAMN03280388	2014	human	NA	NA	NA	NA	NA	ST392	wzi187	KL27	O4	-	-	-	-	-	-	-	-	-	CTX-M-15 (3x)	-	-	-	-	-	SHV-11	OXA-1	TEM-1	-	WT	Premature stop codon (aa 4)	-	-	QnrB1	ParC-80I	GyrA-83I	-	-	AAC(6')-Ib-cr;AAC(6')-Ib7	AAC(3)-IIa	APH(3'')-Ib	APH(6)-Id	-	-	Sul2
PL023	GCA_900511445.1	PRJEB10018	SAMEA3499985	2014	human	urine	infection (NS)	Europe	Poland	NA	ST392	wzi187	KL27	O4	-	-	-	-	-	-	-	-	-	CTX-M-15	-	-	-	-	-	SHV-11	OXA-1	TEM-1	-	WT	WT	-	-	QnrB1	ParC-80I	GyrA-83I	-	-	AAC(6')-Ib-cr	-	APH(3'')-Ib	APH(6)-Id	-	-	Sul2
SIKP172	GCA_004833805.1	PRJNA532291	SAMN11399496	2017	human	blood	NA	Southeastern Asia	Thailand	NA	ST147	wzi420	KL10	O3/O3a	ybt 10; ICEKp4	78	-	-	NDM-1	-	-	-	-	CTX-M-15	-	-	-	-	-	SHV-11	OXA-1	TEM-1	-	WT	WT	-	-	-	ParC-80I	GyrA-83Y	GyrA-87A	-	-	AAC(3)-IIa	APH(3')-Ia	-	-	AadA2	Sul1
SIKP173	GCA_004833245.1	PRJNA532291	SAMN11399495	2017	human	blood	NA	Southeastern Asia	Thailand	NA	ST147	wzi420	KL10	O3/O3a	ybt 10; ICEKp4	78	-	-	NDM-1	-	-	-	-	CTX-M-15	-	-	-	-	-	SHV-11	OXA-1	TEM-1	-	WT	WT	-	-	-	ParC-80I	GyrA-83Y	GyrA-87A	-	-	AAC(3)-IIa	APH(3')-Ia	-	-	AadA2	Sul1
SIKP175	GCA_004832855.1	PRJNA532291	SAMN11399492	2017	human	blood	NA	Southeastern Asia	Thailand	NA	ST147	wzi420	KL10	O3/O3a	ybt 10; ICEKp4	78	-	-	NDM-4	-	-	-	-	CTX-M-14;CTX-M-15	-	-	-	-	-	SHV-11	OXA-1	-	LAP-2	WT	WT	-	-	QnrS1	ParC-80I	GyrA-83Y	GyrA-87A	-	-	-	APH(3')-Ia	-	-	AadA2;AadA16	Sul1
DY6470418	GCA_900493875.1	PRJEB19226	SAMEA4364599	2016	human	NA	NA	Southeastern Asia	Thailand	NA	ST147	wzi420	KL10	O3/O3a	ybt 10; ICEKp4	78	-	-	-	-	-	-	OXA-232	CTX-M-15	-	-	-	-	-	SHV-11	-	TEM-1	-	WT	WT	-	-	QnrB6	ParC-80I	GyrA-83Y	GyrA-87A	-	AAC(6')-Ib-cr	-	APH(3')-Ia	-	-	AadA2;AadA16	Sul1 (2x)
DY6470431	GCA_900493985.1	PRJEB19226	SAMEA4364612	2016	human	NA	NA	Southeastern Asia	Thailand	NA	ST147	wzi420	KL10	O3/O3a	ybt 10; ICEKp4	78	-	-	-	-	-	-	OXA-232	CTX-M-15	-	-	-	-	-	SHV-11	OXA-1	TEM-1	-	WT	WT	-	-	-	ParC-80I	GyrA-83Y	GyrA-87A	-	AAC(6')-Ib-cr	AAC(3)-IIa	APH(3')-Ia	-	-	AadA2	Sul1
DY6470440	GCA_900494745.1	PRJEB19226	SAMEA4364621	2016	human	NA	NA	Southeastern Asia	Thailand	NA	ST147	wzi420	KL10	O3/O3a	ybt 10; ICEKp4	78	-	-	-	-	-	-	OXA-232	CTX-M-15	-	-	-	-	-	SHV-11	OXA-1	TEM-1	-	WT	Premature stop codon (aa 92)	-	-	QnrB6	ParC-80I	GyrA-83Y	GyrA-87A	-	AAC(6')-Ib-cr;AacA4	AAC(3)-IIa	-	-	-	AadA16;AadA1	Sul1 (3x)
DY6470453	GCA_900494095.1	PRJEB19226	SAMEA4364634	2016	human	NA	NA	Southeastern Asia	Thailand	NA	ST147	wzi420	KL10	O3/O3a	ybt 10; ICEKp4	78	-	-	-	-	-	-	OXA-232	CTX-M-15	-	-	-	-	-	SHV-11	OXA-1	TEM-1	-	WT	WT	-	-	-	ParC-80I	GyrA-83Y	GyrA-87A	-	AAC(6')-Ib-cr	AAC(3)-IIa	APH(3')-Ia	-	-	AadA2	Sul1
DY6470466	GCA_900494105.1	PRJEB19226	SAMEA4364647	2016	human	NA	NA	Southeastern Asia	Thailand	NA	ST147	wzi420	KL10	O3/O3a	ybt 10; ICEKp4	78	-	-	-	-	-	-	OXA-232	CTX-M-15	-	-	-	-	-	SHV-11	OXA-1	TEM-1	-	WT	WT	-	-	-	ParC-80I	GyrA-83Y	GyrA-87A	-	AAC(6')-Ib-cr	AAC(3)-IIa	APH(3')-Ia	-	-	AadA2	Sul1
SIKP111	GCA_004832655.1	PRJNA532291	SAMN11399447	2017	human	stool	colonization	Southeastern Asia	Thailand	NA	ST147	wzi420	KL10	O3/O3a	ybt 10; ICEKp4	78	-	-	-	-	-	-	OXA-232	CTX-M-15	-	-	-	-	-	SHV-11	OXA-1	TEM-1	-	WT	WT	-	-	-	ParC-80I	GyrA-83Y	GyrA-87A	-	-	AAC(3)-IIa	-	-	-	AadA2	Sul1
SIKP112	GCA_004832665.1	PRJNA532291	SAMN11399446	2017	human	stool	colonization	Southeastern Asia	Thailand	NA	ST147	wzi420	KL10	O3/O3a	ybt 10; ICEKp4	78	-	-	-	-	-	-	OXA-232	CTX-M-15	-	-	-	-	-	SHV-11	OXA-1	TEM-1	-	WT	WT	-	-	-	ParC-80I	GyrA-83Y	GyrA-87A	-	-	AAC(3)-IIa	-	-	-	AadA2	Sul1
SIKP113	GCA_004833625.1	PRJNA532291	SAMN11399445	2017	human	stool	colonization	Southeastern Asia	Thailand	NA	ST147	wzi420	KL10	O3/O3a	ybt 10; ICEKp4	78	-	-	-	-	-	-	OXA-232	CTX-M-15	-	-	-	-	-	SHV-11	OXA-1	TEM-1	-	WT	WT	-	-	-	ParC-80I	GyrA-83Y	GyrA-87A	-	AAC(6')-Ib-cr	AAC(3)-IIa	APH(3')-VI*	-	-	AadA2	Sul1
SIKP114	GCA_004833785.1	PRJNA532291	SAMN11399444	2017	human	stool	colonization	Southeastern Asia	Thailand	NA	ST147	wzi420	KL10	O3/O3a	ybt 10; ICEKp4	78	-	-	-	-	-	-	OXA-232	CTX-M-15	-	-	-	-	-	SHV-11	OXA-1	TEM-1	-	WT	Disrupted by IS5	-	-	-	ParC-80I	GyrA-83Y	GyrA-87A	-	-	AAC(3)-IIa	-	-	-	AadA2	Sul1
TR049	GCA_900507875.1	PRJEB10018	SAMEA3729721	2013	human	lower respiratory tract secrection	NA	Western Asia	Turkey	NA	ST147	wzi420	KL10	O3/O3a	ybt 10; ICEKp4	28	-	-	-	-	-	-	OXA-48	CTX-M-15	-	-	-	-	-	SHV-11	OXA-1	TEM-1	-	WT	WT	-	-	-	ParC-80I	GyrA-83Y	GyrA-87A	-	AacA4*	AAC(3)-IIa	-	-	-	-	Sul1
DY6470397	GCA_900493695.1	PRJEB19226	SAMEA4364578	2016	human	NA	NA	Southeastern Asia	Thailand	NA	ST147	wzi420	KL10	O3/O3a	ybt 10; ICEKp4	78-1LV	-	-	-	-	-	-	-	CTX-M-15	-	-	-	-	-	SHV-11	OXA-1	-	-	WT	WT	-	-	QnrB6	ParC-80I	GyrA-83Y	GyrA-87A	-	AacA4	AAC(3)-IIa	-	-	-	AadA16	Sul1 (2x)
DY6470441	GCA_900494615.1	PRJEB19226	SAMEA4364622	2016	human	NA	NA	Southeastern Asia	Thailand	NA	ST147	wzi420	KL10	O3/O3a	ybt 10; ICEKp4	78	-	-	-	-	-	-	-	CTX-M-15	-	-	-	-	-	SHV-11	OXA-1	TEM-1	-	WT	WT	-	-	-	ParC-80I	GyrA-83Y	GyrA-87A	-	AAC(6')-Ib-cr	AAC(3)-IIa	APH(3')-Ia	-	-	AadA2;AadA1	Sul1
DY6470492	GCA_900493305.1	PRJEB19226	SAMEA4364672	2016	human	NA	NA	Southeastern Asia	Thailand	NA	ST147	wzi420	KL10	O3/O3a	ybt 10; ICEKp4	78	-	-	-	-	-	-	-	CTX-M-15	-	-	-	-	-	SHV-11	-	-	-	WT	WP_002913005.1_WT (extra aa D 135; P>V 179; R>H 350)	-	-	-	ParC-80I	GyrA-83Y	GyrA-87A	-	-	-	APH(3')-Ia	-	-	AadA2	Sul1
KPPSTH08	GCA_002249195.1	PRJNA389557	SAMN07450690	2016	human	sputum	NA	Southeastern Asia	Thailand	Bangkok	ST147	wzi420	KL10	O3/O3a	ybt 10; ICEKp4	78	-	-	-	-	-	-	-	CTX-M-15	-	-	-	-	-	SHV-11	OXA-1	TEM-1	-	WT	WT	-	-	QnrB6	ParC-80I	GyrA-83Y	GyrA-87A	-	AAC(6')-Ib-cr	AAC(3)-IIa	-	-	-	AadA16	Sul1
KPPUTH04	GCA_002248485.1	PRJNA389557	SAMN07450702	2016	human	urine	NA	Southeastern Asia	Thailand	Bangkok	ST147	wzi420	KL10	O3/O3a	ybt 10; ICEKp4	78	-	-	-	-	-	-	-	CTX-M-15	-	-	-	-	-	SHV-11	-	TEM-40	-	WT	WT	-	-	QnrB6	ParC-80I	GyrA-83Y	GyrA-87A	-	AAC(6')-Ib-cr;AAC(6')-Ib7	-	-	-	-	AadA16	Sul1
NH54	GCA_003031345.1	PRJNA418370	SAMN08026708	2016	human	rectal swab	colonization	Southeastern Asia	Thailand	NA	ST147	wzi420	KL10	O3/O3a	ybt 10; ICEKp4	78-1LV	-	-	-	-	-	-	-	CTX-M-15 (2x)	-	-	-	-	-	SHV-11	-	TEM-1	-	WT	Premature stop codon (aa 287)	-	MCR-1.1	QnrB6	ParC-80I	GyrA-83Y	GyrA-87A	-	AAC(6')-Ib-cr;AAC(6')-Ib7	-	-	-	-	AadA16	Sul1 (2x)
EN5226	GCA_003311785.1	PRJNA445372	SAMN08782029	2015	human (neonate)	blood	pneumonia	Southern Asia	India	Kolkata	ST147	wzi420	KL10	O3/O3a	ybt 14; ICEKp5	135-5LV	-	-	-	KPC-2	-	-	-	CTX-M-15	-	-	-	-	-	SHV-11	OXA-1	TEM-1	-	WT	WP_002913005.1_WT (T>I 242)	-	-	QnrB1	ParC-80I	GyrA-83Y	GyrA-87A	-	AAC(6')-Ib-cr	-	-	-	-	AadA1	Sul1
EN5269	GCA_003314495.1	PRJNA445372	SAMN08782031	2015	human (neonate)	blood	pneumonia	Southern Asia	India	Kolkata	ST147	wzi420	KL10	O3/O3a	ybt 14; ICEKp5	135-5LV	-	-	-	KPC-2	-	-	-	CTX-M-15	-	-	-	-	-	SHV-11	-	-	-	WT	WP_002913005.1_WT (T>I 242)	-	-	QnrB1	ParC-80I	GyrA-83Y	GyrA-87A	-	-	-	-	-	-	AadA1	Sul1
EN5261	GCA_003314505.1	PRJNA445372	SAMN08782030	2015	human (neonate)	blood	pneumonia	Southern Asia	India	Kolkata	ST147	wzi420	KL10	O3/O3a	ybt 14; ICEKp5	135-5LV	-	-	-	KPC-2	-	-	-	CTX-M-15	-	-	-	-	-	SHV-11	OXA-1	TEM-1	-	WT	WP_002913005.1_WT (T>I 242)	-	-	QnrB1	ParC-80I	GyrA-83Y	GyrA-87A	-	-	-	-	-	-	AadA1	Sul1
EN5271	GCA_003311745.1	PRJNA445372	SAMN08782032	2015	human (neonate)	blood	pneumonia	Southern Asia	India	Kolkata	ST147	wzi420	KL10	O3/O3a	ybt 14; ICEKp5	135-5LV	-	-	-	KPC-2	-	-	-	-	-	-	-	-	-	SHV-11	-	-	-	WT	WP_002913005.1_WT (T>I 242)	-	-	QnrB1	ParC-80I	GyrA-83Y	GyrA-87A	-	-	-	-	-	-	AadA1	Sul1
002SK2	GCA_002848605.1	PRJNA423165	SAMN08212048	2016	environment	wastewater	-	Europe	Switzerland	Basel	ST147	wzi420	KL10	O3/O3a	-	-	-	-	NDM-9	-	-	-	-	CTX-M-15 (2x)	-	-	-	-	-	SHV-11	OXA-9	TEM-1	-	WT	WT	-	-	QnrS1	ParC-80I	GyrA-83Y	GyrA-87A	-	AacA4	-	APH(3')-VI	-	-	AadA1 (2x)	Sul1
1014809	GCA_003687795.1	PRJNA497260	SAMN10252241	2017	NA	NA	NA	Southeastern Asia	Malaysia	NA	ST147	wzi420	KL10	O3/O3a	ybt unknown	unknown	-	-	NDM-1	-	-	-	-	CTX-M-15	-	-	-	-	-	SHV-11	-	TEM-1	-	WT	WT	-	-	-	ParC-80I	GyrA-83Y	GyrA-87A	RmtF	-	AAC(3)-IId	APH(3'')-Ib	APH(6)-Id	-	AadA16	Sul1; Sul2
B-8658	GCA_004310675.1	PRJNA269675	SAMN10979294	2014	human	subclavian catheter	-	Europe	Russia	Moscow	ST147	wzi420	KL10	O3/O3a	-	-	+	-/rmpA2_3	-	-	-	-	OXA-48	CTX-M-15	-	-	-	-	-	SHV-11	OXA-1	-	-	WT	WP_002913005.1_WT (R>H 146)	-	-	-	ParC-80I	GyrA-83Y	GyrA-87A	ArmA	AAC(6')-Ib-cr;AAC(6')-Ib7	-	-	-	-	-	Sul1
TR026	GCA_900507795.1	PRJEB10018	SAMEA3729678	2013	human	urine	NA	Western Asia	Turkey	NA	ST147	wzi420	KL10	O3/O3a	-	-	-	-	-	-	-	-	OXA-48	CTX-M-15	-	-	-	-	-	SHV-11	OXA-1	TEM-1	-	WT	WT	-	-	-	ParC-80I	GyrA-83Y	GyrA-87A	-	AAC(6')-Ib-cr	-	APH(3')-Ia	-	-	AadA1	Sul1
TR027	GCA_900507745.1	PRJEB10018	SAMEA3729680	2013	human	urine	NA	Western Asia	Turkey	NA	ST147	wzi420	KL10	O3/O3a	-	-	-	-	-	-	-	-	OXA-48	CTX-M-15	-	-	-	-	-	SHV-11	OXA-1	-	-	WT	WT	-	-	-	ParC-80I	GyrA-83Y	GyrA-87A	-	AAC(6')-Ib-cr	-	APH(3')-Ia	-	-	AadA1	Sul1
TR046	GCA_900507865.1	PRJEB10018	SAMEA3729714	2013	human	lower respiratory tract secrection	NA	Western Asia	Turkey	NA	ST147	wzi420	KL10	O3/O3a	-	-	-	-	-	-	-	-	OXA-48	CTX-M-15	-	-	-	-	-	SHV-11	OXA-1	TEM-1	-	WT	WT	-	-	QnrB1	ParC-80I	GyrA-83Y	GyrA-87A	-	AAC(6')-Ib-cr;AacA4*	AAC(3)-IIa	-	-	-	-	Sul1
TR058	GCA_900507955.1	PRJEB10018	SAMEA3729737	2013	human	blood	NA	Western Asia	Turkey	NA	ST147	wzi420	KL10	O3/O3a	-	-	-	-	-	-	-	-	OXA-48	CTX-M-15	-	-	-	-	-	SHV-11	OXA-1	TEM-1	-	WT	WT	-	-	-	ParC-80I	GyrA-83Y	GyrA-87A	-	AacA4*	AAC(3)-IIa	-	-	-	AadA1	-
AK_B_SD_011	GCA_002188245.1	PRJNA351846	SAMN05960948	2014	human	blood	bacteremia	Western Africa	Nigeria	NA	ST147	wzi420	KL10	O3/O3a	-	-	-	-	-	-	-	-	-	CTX-M-15	-	-	-	-	-	SHV-11	-	TEM-1	SCO-1	WT	WT	-	-	-	ParC-80I	GyrA-83Y	GyrA-87A	-	-	AAC(3)-IIa	APH(3')-Ia, APH(3'')-Ib	APH(6)-Id	-	AadA2	Sul2;Sul1
CAB1442	GCA_002187575.1	PRJNA351846	SAMN05960906	2013	human	blood	bacteremia	Western Africa	Nigeria	NA	ST147	wzi420	KL10	O3/O3a	-	-	-	-	-	-	-	-	-	CTX-M-15	-	-	-	-	-	SHV-11	-	TEM-1	SCO-1	WT	WT	-	-	-	ParC-80I	GyrA-83Y	GyrA-87A	-	-	AAC(3)-IIa	APH(3'')-Ib	APH(6)-Id	-	-	Sul2
CAB1458	GCA_002188145.1	PRJNA351846	SAMN05960907	2013	human	blood	bacteremia	Western Africa	Nigeria	NA	ST147	wzi420	KL10	O3/O3a	-	-	-	-	-	-	-	-	-	CTX-M-15	-	-	-	-	-	SHV-11	-	TEM-1	SCO-1	WT	WT	-	-	-	ParC-80I	GyrA-83Y	GyrA-87A	-	-	AAC(3)-IIa	APH(3'')-Ib	APH(6)-Id	-	-	Sul2
WCHKP2005	GCA_002258105.1	PRJNA353728	SAMN06671966	2016	human	NA	NA	Eastern Asia	China	Chengdu	ST147	wzi79	KL10	O2v1	ybt 15; ICEKp11	230-2LV	-	-	-	KPC-2	-	-	-	-	-	-	-	-	-	SHV-11	OXA-1	-	-	WT	WT	-	-	QnrB1	ParC-80I	GyrA-83I	-	-	AAC(6')-Ib-cr	-	-	-	-	AadA2	Sul2;Sul1
LU008	GCA_900503645.1	PRJEB10018	SAMEA3672960	2014	human	NA	infection (NS)	Europe	Luxembourg	NA	ST147	wzi64	KL64	O2v1	-	-	-	-	-	KPC-2	-	-	-	-	-	-	-	-	-	SHV-11	-	TEM-1	-	Premature stop codon (C>A nt 519)	WT	MgrB premature stop codon (C>T nt 88)	-	-	ParC-80I	GyrA-83I	-	-	-	AAC(3)-I	-	-	-	AadA1	Sul1
GR147	GCA_900502395.1	PRJEB10018	SAMEA3649766	2013	human	blood	infection (NS)	Europe	Greece	NA	ST147	wzi64	KL64	O2v1	-	-	-	-	-	KPC-2	-	-	-	-	-	-	-	-	-	SHV-11	-	TEM-1	-	Premature stop codon (C>A nt 519)	WT	MgrB disrupted by IS1 (nt 124)	-	-	ParC-80I	GyrA-83I	-	-	-	AAC(3)-I	APH(3')-Ia	-	-	-	Sul1
FDAARGOS_442	GCA_002636375.1	PRJNA231221	SAMN07312486	2010	human	blood	NA	Northern America	Canada	British Columbia	ST147	wzi64	KL64	O2v1	-	-	-	-	-	KPC-2	VIM-1	-	-	-	-	-	-	-	-	SHV-11	-	TEM-1	-	Premature stop codon (C>A nt 519)	WT	-	-	-	ParC-80I	GyrA-83I	-	-	AAC(6')-Il	-	APH(3')-Ia (2x); APH(3'')-Ib	APH(6)-Id	-	AadA12?	Sul1 (2x)
1_GR_13	GCA_001701425.2	PRJNA307517	SAMN04868721	2013	human	stool	NA	Europe	Greece	Athens	ST147	wzi64	KL64	O2v1	-	-	-	-	-	-	VIM-27	-	-	-	-	OXA-10	VEB-1	-	-	SHV-11	-	TEM-1	-	Premature stop codon (C>A nt 519)	OmpK36GD	MgrB disrupted by IS1 (nt 75)	-	-	ParC-80I	GyrA-83I	-	RmtB	AAC(6')-Il	-	APH(3')-Ia (2x); APH(3'')-Ib (3x)	APH(6)-Id (3x)	ANT(2'')-Ia	AadA1	Sul2;Sul1
K68-18	GCA_001462825.1	PRJNA295003	SAMN04158287	2010	human	ear secretion	NA	Europe	Norway	NA	ST147	wzi64	KL64	O2v1	-	-	-	-	-	-	VIM-27	-	-	-	-	-	-	-	-	SHV-11	-	-	-	Premature stop codon (C>A nt 519)	OmpK36GD	MgrB disrupted by IS1 (nt 75)	-	-	ParC-80I	GyrA-83I	-	-	AAC(6')-Il	-	APH(3')-Ia, APH(3'')-Ib	APH(6)-Id	-	-	Sul1
K68-73	GCA_001462845.1	PRJNA295003	SAMN04158288	2010	human	urine	NA	Europe	Norway	NA	ST147	wzi64	KL64	O2v1	-	-	-	-	-	-	VIM-27	-	-	-	-	-	-	-	-	SHV-11	-	-	-	Premature stop codon (C>A nt 519)	OmpK36GD	MgrB disrupted by IS1 (nt 75)	-	-	ParC-80I	GyrA-83I	-	-	AAC(6')-Il	-	-	-	-	-	-
kpneu032	GCA_900608075.1	PRJEB28660	SAMEA4916091	2014	human	NA	infection (NS)	Europe	Switzerland	Basel	ST147	wzi64	KL64	O2v1	-	-	-	-	-	-	VIM-1	-	-	-	-	-	-	-	-	SHV-11	-	-	-	Premature stop codon (C>A nt 519)	OmpK36GD	-	-	-	ParC-80I	GyrA-83I	-	-	AAC(6')-Il	-	APH(3')-Ia, APH(3'')-Ib	APH(6)-Id	-	AadA12?	Sul1 (3x)
TGH13	GCA_001746535.1	PRJNA295651	SAMN04087463	2013	human	rectal swab	NA	Europe	Greece	NA	ST147	wzi64	KL64	O2v1	-	-	-	-	-	-	-	-	-	-	-	-	-	-	-	SHV-11	-	-	-	Premature stop codon (C>A nt 519)	OmpK36GD	-	-	-	ParC-80I	GyrA-83I	GyrA-87N	-	-	-	-	-	-	-	-
GR070	GCA_900500845.1	PRJEB10018	SAMEA3649689	2014	human	blood	infection (NS)	Europe	Greece	NA	ST147	wzi64	KL64	O2v1	-	-	-	-	-	-	-	-	-	-	-	-	-	-	-	SHV-11	-	-	-	Premature stop codon (C>A nt 519)	OmpK36GD	-	-	-	ParC-80I	GyrA-83I	-	-	-	-	-	-	-	-	-
DE024	GCA_900512345.1	PRJEB10018	SAMEA3512051	2013	human	urine	NA	Europe	Germany	NA	ST147	wzi64	KL64	O2v1	-	-	-	-	-	KPC-2	-	-	-	-	-	-	-	-	-	SHV-11	-	-	-	Premature stop codon (C>A nt 519)	OmpK36GD	MgrB premature stop codon (T>A nt 11)	-	-	ParC-80I	GyrA-83I	GyrA-87N	-	-	-	-	-	-	-	-
RO005	GCA_900504855.1	PRJEB10018	SAMEA3673106	2014	human	lower respiratory tract secrection	infection (NS)	Europe	Romania	NA	ST147	wzi64	KL64	O2v1	-	-	-	-	-	KPC-2	-	-	-	CTX-M-15	-	-	-	-	-	SHV-11	-	TEM-1	-	WT	WT	-	-	QnrS1	ParC-80I	GyrA-83I	-	-	-	-	APH(3'')-Ib*	-	-	-	Sul2;Sul1
RO028	GCA_900504585.1	PRJEB10018	SAMEA3673129	2014	human	urine	NA	Europe	Romania	NA	ST147	wzi64	KL64	O2v1	-	-	-	-	-	KPC-2	-	-	-	CTX-M-15	-	-	-	-	-	SHV-11	-	TEM-1	-	WT	OmpK36GD	-	-	-	ParC-80I	GyrA-83I	-	-	-	-	-	-	-	-	-
RO039	GCA_900504685.1	PRJEB10018	SAMEA3673140	2014	human	urine	NA	Europe	Romania	NA	ST147	wzi64	KL64	O2v1	-	-	-	-	-	KPC-2	-	-	-	CTX-M-15	-	-	-	-	-	SHV-11	OXA-1	TEM-1	-	WT	WT	-	-	-	ParC-80I	GyrA-83I	-	-	-	AAC(3)-IId	APH(3'')-Ib	APH(6)-Id	-	AadA1	Sul2
RO076	GCA_900504225.1	PRJEB10018	SAMEA3720985	2014	human	urine	infection (NS)	Europe	Romania	NA	ST147	wzi64	KL64	O2v1	-	-	-	-	-	KPC-2	-	-	-	CTX-M-15	-	-	-	-	-	SHV-11	-	TEM-1	-	WT	WT	MgrB not present	-	-	ParC-80I	GyrA-83I	-	-	-	AAC(3)-IId	APH(3'')-Ib	APH(6)-Id	-	-	Sul2
COL-Kpn64	GCA_002854515.1	PRJNA378654	SAMN06629641	2009	human	NA	infection (NS)	Latin America and the Caribbean	Colombia	Barranquilla	ST147	wzi64	KL64	O2v1	-	-	-	-	-	KPC-2	-	-	-	CTX-M-15	-	-	-	-	-	SHV-11	OXA-9;OXA-1	-	-	WT	WT	-	-	-	ParC-80I	GyrA-83I	-	-	AAC(6')-Ian;AacA4	-	-	-	-	AadA1	Sul2
COL-Kpn95	GCA_002854195.1	PRJNA378654	SAMN06629672	2012	human	NA	infection (NS)	Latin America and the Caribbean	Colombia	Bucaramanga	ST147	wzi64	KL64	O2v1	-	-	-	-	-	KPC-2	-	-	-	-	-	-	-	-	-	SHV-11	-	TEM-1	-	WT	WT	-	-	QnrB19	ParC-80I	GyrA-83I	-	-	AAC(6')-Ian	AAC(3)-IIa	APH(3')-Ia	APH(6)-Id	-	-	Sul2
DG7163	GCA_003227055.1	PRJNA431724	SAMN08399056	2016	human	rectal swab	colonization	Europe	Italy	Florence	ST147	wzi64	KL64	O2v1	-	-	-	-	-	KPC-2	-	-	-	-	-	-	-	-	-	SHV-11	-	-	-	OmpK35 disrupted	WT	-	-	-	ParC-80I	GyrA-83I	-	-	-	-	-	-	-	-	-
ES065	GCA_900516415.1	PRJEB10018	SAMEA3538937	2013	human	urine	infection (NS)	Europe	Spain	NA	ST147	wzi64	KL64	O2v1	-	-	-	-	-	-	VIM-1	-	-	CTX-M-9	-	-	-	-	-	SHV-11	-	-	-	WT	WT	-	-	QnrA1	ParC-80I	GyrA-83I	-	-	-	-	-	-	ANT(2'')-Ia	AadA2;AadA1	Sul1
ES107	GCA_900501685.1	PRJEB10018	SAMEA3649423	2014	human	wound secretion	infection (NS)	Europe	Spain	NA	ST147	wzi64	KL64	O2v1	-	-	-	-	-	-	VIM-1	-	-	CTX-M-9	-	-	-	-	-	SHV-11	-	TEM-30	-	WT	WT	-	-	QnrA1	ParC-80I	GyrA-83I	-	-	-	-	-	-	ANT(2'')-Ia	AadA2;AadA1	Sul1
ES094	GCA_900516605.1	PRJEB10018	SAMEA3538966	2014	human	wound secretion	infection (NS)	Europe	Spain	NA	ST147	wzi64	KL64	O2v1	-	-	-	-	-	-	VIM-1	-	-	CTX-M-9	-	-	-	-	-	SHV-11	-	-	-	WT	OmpK36 disrupted	-	-	QnrA1	ParC-80I	GyrA-83I	-	-	-	-	-	-	ANT(2'')-Ia	AadA2;AadA1	Sul1
ES187	GCA_900500935.1	PRJEB10018	SAMEA3649503	2014	human	urine	infection (NS)	Europe	Spain	NA	ST147	wzi64	KL64	O2v1	-	-	-	-	-	-	VIM-1	-	OXA-48	CTX-M-9	-	-	-	-	-	SHV-11	-	-	-	WT	WT	-	-	QnrA1	ParC-80I	GyrA-83I	-	-	-	-	APH(3')-Ia	-	ANT(2'')-Ia	AadA2;AadA1	Sul1
ES225	GCA_900517375.1	PRJEB10018	SAMEA3649541	2014	human	lower respiratory tract secrection	infection (NS)	Europe	Spain	NA	ST147	wzi64	KL64	O2v1	-	-	-	-	-	-	VIM-1	-	-	CTX-M-9	SHV-12	-	-	-	-	-	-	-	-	WT	WT	-	-	QnrA1	ParC-80I	GyrA-83I	-	-	-	-	-	-	ANT(2'')-Ia	AadA2;AadA1	Sul1
ES229	GCA_900517405.1	PRJEB10018	SAMEA3649545	2014	human	lower respiratory tract secrection	infection (NS)	Europe	Spain	NA	ST147	wzi64	KL64	O2v1	-	-	-	-	-	-	VIM-1	-	-	CTX-M-9	SHV-12	-	-	-	-	-	-	-	-	WT	WT	-	-	QnrA1	ParC-80I	GyrA-83I	-	-	-	-	-	-	ANT(2'')-Ia	AadA2	Sul1
ES237	GCA_900517465.1	PRJEB10018	SAMEA3649553	2014	human	urine	infection (NS)	Europe	Spain	NA	ST147	wzi64	KL64	O2v1	-	-	-	-	-	-	VIM-1	-	-	CTX-M-9	-	-	-	-	-	SHV-11	-	-	-	WT	WT	-	-	QnrA1	ParC-80I	GyrA-83I	-	-	-	-	-	-	ANT(2'')-Ia	AadA2;AadA1	Sul1
IT062	GCA_900513215.1	PRJEB10018	SAMEA3515094	2013	human	wound secretion	infection (NS)	Europe	Italy	NA	ST147	wzi64	KL64	O2v1	-	-	-	-	-	-	VIM-1	-	-	-	SHV-12	-	-	-	-	-	-	-	-	Premature stop codon (G>T nt 319)	WT	-	-	-	ParC-80I	GyrA-83I	-	-	-	-	AphA15	-	-	AadA1	Sul1
RS053	GCA_900505345.1	PRJEB10018	SAMEA3721174	2014	human	blood	infection (NS)	Europe	Serbia	NA	ST147	wzi64	KL64	O2v1	-	-	-	-	NDM-1	-	-	-	-	CTX-M-15	-	OXA-10	-	-	CMY-16	SHV-11	OXA-1	TEM-1	-	OmpK35 disrupted	WT	-	-	QnrB1	ParC-80I	GyrA-83I	-	ArmA	AAC(6')-Ib-cr	AAC(3)-IIa	APH(3')-VI, APH(3'')-Ib	APH(6)-Id	-	AadA2	Sul2;Sul1
RS077	GCA_900505425.1	PRJEB10018	SAMEA3721197	2014	human	blood	infection (NS)	Europe	Serbia	NA	ST147	-	KL64	O2v1	-	-	-	-	NDM-1	-	-	-	-	CTX-M-15	-	OXA-10	-	-	CMY-16	SHV-11	OXA-1	TEM-1	-	OmpK35 disrupted	WT	-	-	QnrB1	ParC-80I	GyrA-83I	-	ArmA	AAC(6')-Ib-cr	Aac3-IId*	APH(3')-VI, APH(3'')-Ib	APH(6)-Id	-	AadA2	Sul2;Sul1
SCPM-O-B-8045	GCA_002263375.1	PRJNA269675	SAMN07179230	2016	NA	NA	NA	NA	Russia	Moscow	ST147	wzi64	KL64	O2v1	-	-	-	-	NDM-1	-	-	-	-	CTX-M-15	-	-	-	-	-	SHV-11	OXA-1	TEM-1	-	WT	WT	-	-	QnrS1	ParC-80I	GyrA-83I	-	ArmA	-	AAC(3)-IIa	APH(3')-VI	-	-	AadA2;AadA1	Sul2;Sul1
SCPM-O-B-7954	GCA_002263345.1	PRJNA269675	SAMN07179229	2016	NA	NA	NA	NA	Russia	Moscow	ST147	wzi64	KL64	O2v1	-	-	-	-	NDM-1	-	-	-	OXA-48	CTX-M-15	-	-	-	-	-	SHV-11	OXA-1	TEM-1	-	WT	WT	-	-	-	ParC-80I	GyrA-83I	-	ArmA	-	-	APH(3')-VI	-	-	AadA2;AadA1	Sul1
AUH-KIMP209	GCA_002775175.1	PRJNA388321	SAMN07175066	2013	human	NA	NA	Western Asia	Lebanon	NA	ST147	wzi64	KL64	O2v1	-	-	-	-	NDM-1	-	-	-	-	CTX-M-15	-	-	-	-	-	SHV-11	OXA-1	-	-	OmpK35 disrupted	OmpK36 disrupted	MgrB disrupted by IS5 (nt 65)	-	QnrA1	ParC-80I	GyrA-83I	-	RmtF	-	AAC(3)-IIa	-	-	-	AadA2	Sul1
FDAARGOS_439	GCA_002591075.1	PRJNA231221	SAMN07312483	2014	human	urine	NA	Northern America	Canada	NA	ST147	wzi64	KL64	O2v1	-	-	-	-	NDM-1	-	-	-	-	CTX-M-15 (x3)	SHV-12	-	-	-	-	SHV-11	OXA-1	TEM-1	-	WT	OmpK36GD	-	-	QnrS1	ParC-80I	GyrA-83I	-	RmtC	AAC(6')-Ib-cr	-	-	-	-	AadA5	Sul1
ES261	GCA_900517095.1	PRJEB10018	SAMEA3649582	2014	human	lower respiratory tract secrection	infection (NS)	Europe	Spain	NA	ST147	wzi64	KL64	O2v1	-	-	-	-	-	-	-	-	OXA-48	-	SHV-12	-	-	-	-	-	-	TEM-1 (2x)	-	WT	WT	-	-	QnrB1	ParC-80I	GyrA-83I	-	-	-	AAC(3)-IId	APH(3'')-Ib	APH(6)-Id	-	-	Sul2
C5-E1-13	GCA_002189175.1	PRJNA360256	SAMN06205422	2016	human	urine	UTI	Northern Africa	Tunisia	Sousse	ST147	wzi64	KL64	O2v1	-	-	-	-	-	-	-	-	OXA-204	CTX-M-15	-	-	-	-	-	SHV-11	-	TEM-1	-	WT	WT	MgrB disrupted by IS5 (nt 70)	-	-	ParC-80I	GyrA-83I	-	-	-	-	APH(3'')-Ib	APH(6)-Id	-	-	Sul2;Sul1
DY6636987	GCA_900493055.1	PRJEB19226	SAMEA24023668	2016	human	NA	NA	Southeastern Asia	Thailand	NA	ST147	wzi64	KL64	O2v1	-	-	-	-	-	-	-	-	-	CTX-M-40	-	-	VEB-1	-	-	SHV-11	-	-	-	OmpK35 disrupted by IS1380	WT	-	-	-	ParC-80I	GyrA-83I	-	-	AAC(6')-Ia	-	-	-	ANT(2'')-Ia (2x)	AadA1	Sul1
RO047	GCA_900504015.1	PRJEB10018	SAMEA3720957	2013	human	urine	infection (NS)	Europe	Romania	NA	ST147	wzi64	KL64	O2v1	-	-	-	-	-	-	-	-	-	CTX-M-15	-	-	-	-	-	SHV-11	OXA-1	-	-	WT	WT	-	-	-	ParC-80I	GyrA-83I	-	-	AAC(6')-Ib-cr	-	-	-	-	-	Sul1
BE097	GCA_900507055.1	PRJEB10018	SAMEA3727684	2014	human	lower respiratory tract secrection	infection (NS)	Europe	Belgium	NA	ST147	wzi64	KL64	O2v1	-	-	-	-	-	-	-	-	-	CTX-M-15	-	-	-	-	-	SHV-11	OXA-9;OXA-1	TEM-1	-	Premature stop codon (C>A nt 627)	Premature stop codon due to deletion of 3 nt (832)	-	-	-	ParC-80I	GyrA-83I	-	-	AacA4	AAC(3)-IIa	APH(3'')-Ib	APH(6)-Id	-	AadA1	Sul2;Sul1
FR016	GCA_900510435.1	PRJEB10018	SAMEA3500001	2014	human	blood	infection (NS)	Europe	France	NA	ST147	wzi64	KL64	O2v1	-	-	-	-	-	-	-	-	-	CTX-M-15	-	-	-	-	-	SHV-11	-	-	-	WT	WT	-	-	QnrA1	ParC-80I	GyrA-83I	-	-	-	AAC(3)-IIa	-	-	-	AadA2	Sul1
HU053	GCA_900517045.1	PRJEB10018	SAMEA3538842	2013	human	urine	infection (NS)	Europe	Hungary	NA	ST147	wzi64	KL64	O2v1	-	-	-	-	-	-	-	-	-	CTX-M-15	-	-	-	-	-	SHV-11	-	TEM-1	-	WT	WT	-	-	-	ParC-80I	GyrA-83I	GyrA-87N	-	-	AAC(3)-IId	APH(3'')-Ib	APH(6)-Id	-	-	Sul2
IL006	GCA_900512155.1	PRJEB10018	SAMEA3538464	2014	human	blood	infection (NS)	Western Asia	Israel	NA	ST147	wzi64	KL64	O2v1	-	-	-	-	-	-	-	-	-	CTX-M-15	-	-	-	-	-	SHV-11	OXA-1	TEM-1	-	WT	WT	-	-	QnrB1	ParC-80I	GyrA-83I	-	-	AAC(6')-Ib-cr	AAC(3)-IIa	-	-	-	-	-
IL054	GCA_900513535.1	PRJEB10018	SAMEA3538511	2013	human	wound secretion	infection (NS)	Western Asia	Israel	NA	ST147	wzi64	KL64	O2v1	-	-	-	-	-	-	-	-	-	CTX-M-15	-	-	-	-	-	SHV-11	-	TEM-1	-	WT	WT	-	-	-	ParC-80I	GyrA-83I	-	-	AacA4	-	APH(3')-Ia, APH(3'')-Ib	APH(6)-Id	-	AadA2;AadA1	Sul1
62BG	GCA_000822405.1	PRJEB6543	SAMEA2602958	2009	NA	NA	NA	Europe	Italy	NA	ST147	wzi64	KL64	O2v1	-	-	-	-	-	-	-	-	-	CTX-M-15	-	-	-	-	-	SHV-11	-	-	-	WT	WT	-	-	-	ParC-80I	GyrA-83I	-	-	-	-	APH(3'')-Ib	APH(6)-Id	-	AadA2	Sul1
k1025	GCA_900085785.1	PRJEB5065	SAMEA2273856	2005	human	blood	bacteremia	Europe	United Kingdom	NA	ST147	wzi64	KL64	O2v1	-	-	-	-	-	-	-	-	-	CTX-M-15	-	-	-	-	-	SHV-11	OXA-1	-	-	OmpK35 disrupted by IS1	WT	-	-	-	ParC-80I	GyrA-83I	-	-	AAC(6')-Ib-cr	-	APH(3'')-Ib	APH(6)-Id	-	-	Sul2
k1111	GCA_900086215.1	PRJEB5065	SAMEA2273654	2005	human	blood	infection (NS)	Europe	United Kingdom	NA	ST147	wzi64	KL64	O2v1	-	-	-	-	-	-	-	-	-	CTX-M-15	-	-	-	-	-	SHV-11	OXA-1	-	-	WT	WT	-	-	QnrB1	ParC-80I	GyrA-83I	-	-	AAC(6')-Ib-cr	-	-	-	-	-	-
k1279	GCA_900084235.1	PRJEB5065	SAMEA2273671	2006	human	blood	infection (NS)	Europe	United Kingdom	NA	ST147	wzi64	KL64	O2v1	-	-	-	-	-	-	-	-	-	CTX-M-15	-	-	-	-	-	SHV-11	-	-	-	WT	WT	-	-	-	ParC-80I	GyrA-83I	-	-	AacA4	AAC(3)-IId	APH(3'')-Ib	APH(6)-Id	-	AadA1	Sul2
k2040	GCA_900086515.1	PRJEB5065	SAMEA2273780	2009	human	blood	infection (NS)	Europe	United Kingdom	NA	ST147	wzi64	KL64	O2v1	-	-	-	-	-	-	-	-	-	CTX-M-15	-	-	-	-	-	SHV-11	OXA-1	TEM-1	-	WT	WT	-	-	QnrB1	ParC-80I	GyrA-83I	-	-	AAC(6')-Ib-cr	-	-	APH(6)-Id	-	-	Sul2
k361	GCA_900086065.1	PRJEB5065	SAMEA2273543	2002	human	blood	infection (NS)	Europe	United Kingdom	NA	ST147	wzi64	KL64	O2v1	-	-	-	-	-	-	-	-	-	CTX-M-15	-	-	-	-	-	SHV-11	-	-	-	WT	WT	-	-	QnrB1	ParC-80I	GyrA-83I	-	-	-	AAC(3)-IIa	-	APH(6)-Id*	-	-	Sul2
k616	GCA_900084905.1	PRJEB5065	SAMEA2273576	2003	human	blood	infection (NS)	Europe	United Kingdom	NA	ST147	wzi64	KL64	O2v1	-	-	-	-	-	-	-	-	-	CTX-M-15	-	-	-	-	-	SHV-11	-	-	-	OmpK35 disrupted by IS1	WT	-	-	-	ParC-80I	GyrA-83I	-	-	-	-	-	-	-	-	-
k864	GCA_900085105.1	PRJEB5065	SAMEA2273614	2004	human	blood	infection (NS)	Europe	United Kingdom	NA	ST147	wzi64	KL64	O2v1	-	-	-	-	-	-	-	-	-	CTX-M-15	-	-	-	-	-	SHV-11	OXA-1	-	-	WT	WT	-	-	-	ParC-80I	GyrA-83I	-	-	AAC(6')-Ib-cr	AAC(3)-IIa	-	-	-	-	-
k866	GCA_900085095.1	PRJEB5065	SAMEA2273615	2004	human	blood	infection (NS)	Europe	United Kingdom	NA	ST147	wzi64	KL64	O2v1	-	-	-	-	-	-	-	-	-	CTX-M-15	-	-	-	-	-	SHV-11	OXA-1	-	-	WT	WT	-	-	-	ParC-80I	GyrA-83I	-	-	AAC(6')-Ib-cr	AAC(3)-IIa	-	-	-	-	-
k868	GCA_900085115.1	PRJEB5065	SAMEA2273616	2004	human	blood	infection (NS)	Europe	United Kingdom	NA	ST147	wzi64	KL64	O2v1	-	-	-	-	-	-	-	-	-	CTX-M-15	-	-	-	-	-	SHV-11	OXA-1	-	-	WT	WT	-	-	QnrB1	ParC-80I	GyrA-83I	-	-	AAC(6')-Ib-cr	-	APH(3'')-Ib	APH(6)-Id	-	-	Sul2
k906	GCA_900085145.1	PRJEB5065	SAMEA2273622	2004	human	blood	infection (NS)	Europe	United Kingdom	NA	ST147	wzi64	KL64	O2v1	-	-	-	-	-	-	-	-	-	CTX-M-15	-	-	-	-	-	SHV-11	OXA-1	-	-	OmpK35 disrupted by IS1	WT	-	-	QnrB1	ParC-80I	GyrA-83I	-	-	AAC(6')-Ib-cr	AAC(3)-IIa	APH(3'')-Ib	APH(6)-Id	-	-	Sul2
k618	GCA_900086085.1	PRJEB5065	SAMEA2273577	2003	human	blood	infection (NS)	Europe	United Kingdom	NA	ST147	wzi64	KL64	O2v1	-	-	-	-	-	-	-	-	-	-	-	-	-	-	-	SHV-11	OXA-1	-	-	WT	WT	-	-	-	ParC-80I	GyrA-83I	-	-	AAC(6')-Ib-cr	-	APH(3'')-Ib	APH(6)-Id	-	-	Sul2
k904	GCA_900086155.1	PRJEB5065	SAMEA2273621	2004	human	blood	infection (NS)	Europe	United Kingdom	NA	ST147	wzi64	KL64	O2v1	-	-	-	-	-	-	-	-	-	CTX-M-15	-	-	-	-	-	SHV-11	OXA-1	-	-	OmpK35 disrupted by IS1	WT	-	-	-	ParC-80I	GyrA-83I	-	-	AAC(6')-Ib-cr	AAC(3)-IIa	APH(3'')-Ib	APH(6)-Id	-	-	Sul2
RO081	GCA_900504315.1	PRJEB10018	SAMEA3720990	2013	human	urine	infection (NS)	Europe	Romania	NA	ST147	wzi64	KL64	O2v1	-	-	-	-	-	-	-	-	-	-	-	-	-	-	-	SHV-11	-	TEM-1 (2x)	-	OmpK35 disrupted	WT	-	-	QnrS1	ParC-80I	GyrA-83I	-	-	AAC(6')-Ib-cr;AAC(6')-Ib7	-	-	-	-	-	Sul2
ES277	GCA_900517665.1	PRJEB10018	SAMEA3649615	2013	human	urine	infection (NS)	Europe	Spain	NA	ST147	wzi64	KL64	O2v1	-	-	-	-	-	-	-	-	-	-	-	-	-	-	-	SHV-11	-	TEM-34	-	WT	WT	-	-	-	ParC-80I	GyrA-83I	-	-	-	-	-	-	-	-	-
ES278	GCA_900517655.1	PRJEB10018	SAMEA3649617	2013	human	urine	infection (NS)	Europe	Spain	NA	ST147	wzi64	KL64	O2v1	-	-	-	-	-	-	-	-	-	-	-	-	-	-	-	SHV-11	-	TEM-1	-	WT	WT	-	-	-	ParC-80I	GyrA-83I	-	-	-	-	-	-	-	-	-
TUM14054	GCA_004311925.1	PRJDB7163	SAMD00129564	2014	human	blood	bacteremia	Eastern Asia	Japan	NA	ST147	wzi64	KL64	O2v1	-	-	-	-	-	-	-	-	-	-	-	-	-	-	-	SHV-11	-	TEM-1	-	WT	WT	-	-	QnrB2	ParC-80I	GyrA-83I	-	-	AAC(6')-Ib-cr;AAC(6')-Ib7	AAC(3)-IId	APH(3')-Ia, APH(3'')-Ib	APH(6)-Id	-	AadA16	Sul1 (2x)
CDPH3020	GCA_000956395.1	PRJNA258325	SAMN02996352	2014	human	respiratory secretion	pneumonia	Northern America	USA	California	ST147	wzi64	KL64	O2v1	-	-	-	-	NDM-1	-	-	-	-	-	-	-	-	-	-	SHV-11	OXA-1	-	-	Premature stop codon (deletion of 2 nt (AG) position 8/9)	WT	-	-	QnrB1	ParC-80I	GyrA-83I	-	ArmA	AAC(6')-Ib-cr	-	APH(3'')-Ib	APH(6)-Id	-	AadA2	Sul1
CDPH3823	GCA_000763935.1	PRJNA258327	SAMN02996354	2014	human	respiratory secretion	pneumonia	Northern America	USA	California	ST147	wzi64	KL64	O2v1	-	-	-	-	NDM-1	-	-	-	-	-	-	-	-	-	-	SHV-11	OXA-1	-	-	Premature stop codon (deletion of 2 nt (AG) position 8/9)	WT	-	-	QnrB1	ParC-80I	GyrA-83I	-	ArmA	AAC(6')-Ib-cr	-	APH(3'')-Ib	APH(6)-Id	-	-	Sul1
CDPH3707	GCA_000956385.1	PRJNA258326	SAMN02996353	2014	human	respiratory secretion	pneumonia	Northern America	USA	California	ST147	wzi64	KL64	O2v1	-	-	-	-	NDM-1	-	-	-	-	-	-	-	-	-	-	SHV-11	OXA-1	-	-	Premature stop codon (deletion of 2 nt (AG) position 8/9)	WT	-	-	QnrB1	ParC-80I	GyrA-83I	-	ArmA	AAC(6')-Ib-cr	-	APH(3'')-Ib	APH(6)-Id	-	AadA2	Sul1
CDPH5262	GCA_000763925.1	PRJNA258328	SAMN02996355	2014	human	respiratory secretion	pneumonia	Northern America	USA	California	ST147	wzi64	KL64	O2v1	-	-	-	-	NDM-1	-	-	-	-	-	-	-	-	-	-	SHV-11	OXA-1	-	-	Premature stop codon (deletion of 2 nt (AG) position 8/9)	WT	-	-	-	ParC-80I	GyrA-83I	-	ArmA	AAC(6')-Ib-cr	-	APH(3'')-Ib	APH(6)-Id	-	-	Sul1
DY7626367	GCA_900775805.1	PRJEB31361	SAMEA4873568	2014	human	NA	NA	NA	NA	NA	ST147	wzi64	KL64	O2v1	-	-	-	-	-	-	-	-	-	CTX-M-15	-	-	-	-	-	SHV-11	OXA-1	TEM-1	-	Premature stop codon (deletion of 2 nt (AG) position 8/9)	WT	-	-	QnrS1	ParC-80I	GyrA-83I	-	-	AAC(6')-Ib-cr	AAC(3)-IIa	APH(3'')-Ib	APH(6)-Id	-	-	Sul1
GEN000187	GCA_004145685.1	PRJNA517917	SAMN10847477	2017	human	NA	NA	Europe	France	NA	ST147	wzi64	KL64	O2v1	-	-	-	-	-	-	-	-	-	-	-	-	-	-	-	SHV-11	-	-	-	OmpK35 disrupted	WT	-	-	-	ParC-80I	GyrA-83I	-	-	AAC(6')-Ib-cr	-	-	-	-	-	-
AATZP*	GCA_001648215.1	PRJNA279650	SAMN03455970	2014	environment	NA	NA	Northern America	USA	NA	ST147	wzi64	KL64	O2v1	ybt 9; ICEKp3	183-3LV	-	-	NDM-1	-	-	-	-	CTX-M-15	-	-	-	-	-	SHV-11	OXA-9;OXA-1	TEM-1	-	Premature stop codon (introduction of 8 nt at position 179)	WT	-	-	QnrS1	ParC-80I	GyrA-83I	-	-	AAC(6')-Ib-cr;AAC(6')-Ib7;AacA4	-	APH(3')-VI	-	-	AadA1	Sul1
DK013	GCA_900502585.1	PRJEB10018	SAMEA3649809	2014	human	puncture fluids	infection (NS)	Europe	Denmark	NA	ST147	wzi64	KL64	O2v1	ybt 9; ICEKp3	183-2LV	-	-	NDM-1	-	-	-	-	CTX-M-15	-	-	-	-	-	SHV-11	OXA-9;OXA-1	TEM-1	-	Premature stop codon (introduction of 8 nt at position 179)	WT	-	-	QnrS1	ParC-80I	GyrA-83I	-	-	-	-	APH(3')-VI	-	-	AadA2;AadA1	Sul1
SIKP147	GCA_004832395.1	PRJNA532291	SAMN11399470	2018	human	stool	NA	Southeastern Asia	Thailand	NA	ST147	wzi64	KL64	O2v1	ybt 9; ICEKp3	183-2LV	-	-	NDM-1	-	-	-	-	CTX-M-15	-	-	-	-	-	SHV-11	OXA-1	-	-	Premature stop codon (introduction of 8 nt at position 179)	WT	-	-	QnrS1	ParC-80I	GyrA-83I	-	-	AAC(6')-Ib-cr;AAC(6')-Ib7	-	APH(3')-VI	-	-	-	Sul1
MGH93	GCA_001033585.1	PRJNA271899	SAMN03280392	2014	human	NA	NA	Northern America	USA	NA	ST147	wzi64	KL64	O2v1	ybt 9; ICEKp3	177	-	-	NDM-1	-	-	-	-	CTX-M-15	-	-	-	-	CMY-6	SHV-11	-	TEM-1	-	OmpK35 disrupted	WP_002913005.1_WT (extra aa D 135; P>V 179; R>H 350)	-	-	-	ParC-80I	GyrA-83I	-	RmtB;RmtC	-	-	APH(3'')-Ib	-	-	AadA16	-
BE105	GCA_900507565.1	PRJEB10018	SAMEA3727701	2014	human	blood	infection (NS)	Europe	Belgium	NA	ST147	wzi64	KL64	O2v1	ybt 9; ICEKp3	183	-	-	-	-	-	-	OXA-48	CTX-M-15	-	-	-	-	-	SHV-11	-	-	-	WT	WT	-	-	-	ParC-80I	GyrA-83I	-	-	AacA4	-	-	-	-	AadA1	Sul1
CRK0306	GCA_002936675.2	PRJNA433394	SAMN08513501	2015	human	urine	NA	Northern America	USA	Pennsylvania	ST147	wzi64	KL64	O2v1	ybt 9; ICEKp3	177-1LV	-	-	-	KPC-2	-	-	-	CTX-M-15	-	-	-	FOX-5	-	SHV-11	-	-	-	OmpK35 disrupted	Disrupted by IS903	-	-	-	ParC-80I	GyrA-83I	-	-	-	-	APH(3')-VI*	-	-	AadA5;AadA2	Sul1
KLPN_44	GCA_003861545.1	PRJNA496461	SAMN10241271	2017	human	body fluid	bacteremia	Northern America	USA	Baltimore	ST147	-	KL64	O2v1	ybt unknown	unknown	-	-	-	-	-	-	-	CTX-M-15	-	-	-	-	-	SHV-11	OXA-9;OXA-1	TEM-1	-	Premature stop codon (introduction of 8 nt at position 179)	WT	-	-	QnrS1	ParC-80I	GyrA-83I	-	-	AAC(6')-Ib-cr;AAC(6')-Ib7;AacA4	-	-	-	-	AadA1	Sul1
RO024	GCA_900504755.1	PRJEB10018	SAMEA3673125	2014	human	blood	infection (NS)	Europe	Romania	NA	ST147	wzi64	KL64	O2v1	ybt unknown	unknown	-	-	-	KPC-2	-	-	OXA-48	CTX-M-15	-	-	-	-	-	SHV-1	OXA-1	TEM-1	-	WT	WT	-	-	QnrS1	ParC-80I	GyrA-83I	-	-	-	-	APH(3'')-Ib*	-	-	-	Sul2;Sul1
SIKP004	GCA_004830815.1	PRJNA532291	SAMN11399329	2016	human	stool	NA	Southeastern Asia	Thailand	NA	ST147	wzi64	KL64	O2v1	ybt unknown	unknown	-	-	NDM-1	-	-	-	-	CTX-M-3	-	-	-	-	-	SHV-11	OXA-9;OXA-1	TEM-1	-	Premature stop codon (introduction of 8 nt at position 179)	66.49% WP_002913005.1_WT	MgrB not present	-	QnrS1	ParC-80I	GyrA-83I	-	-	-	-	APH(3')-VI	-	-	AadA2;AadA1	Sul1
SIKP107	GCA_004833305.1	PRJNA532291	SAMN11399451	2016	human	stool	NA	Southeastern Asia	Thailand	NA	ST147	wzi64	KL64	O2v1	ybt unknown	unknown	-	-	NDM-1	-	-	-	-	CTX-M-15	-	-	-	-	-	SHV-11	OXA-1	TEM-1	-	Premature stop codon (introduction of 8 nt at position 179)	Disrupted by ISL3	MgrB disrupted by IS1 (nt 75)	-	QnrS1	ParC-80I	GyrA-83I	-	-	AAC(6')-Ib-cr;AAC(6')-Ib7	-	APH(3')-VI	-	-	-	Sul1
SIKP108	GCA_005146185.1	PRJNA532291	SAMN11399450	2017	human	stool	NA	Southeastern Asia	Thailand	NA	ST147	wzi64	KL64	O2v1	ybt unknown	unknown	-	-	NDM-1	-	-	-	-	CTX-M-15	-	-	-	-	-	SHV-11	OXA-1	TEM-1	-	Premature stop codon (introduction of 8 nt at position 179)	Disrupted by ISL3	MgrB disrupted by IS1 (nt 75)	-	QnrS1	ParC-80I	GyrA-83I	-	-	AAC(6')-Ib-cr;AAC(6')-Ib7	-	APH(3')-VI	-	-	-	Sul1
ARPG-318	GCA_002108275.1	PRJNA381148	SAMN06670982	2013	human	endotracheal aspirate	infection (NS)	Southeastern Asia	Philippines	NA	ST147	wzi64	KL64	O2v1	ybt 10; ICEKp4	91-1LV	-	-	-	-	-	-	-	CTX-M-15	-	-	-	-	-	SHV-11	OXA-1	TEM-1	-	OmpK35 disrupted	WT	-	-	QnrB1	ParC-80I	GyrA-83I	-	-	AAC(6')-Ib-cr	AAC(3)-IIa	APH(3'')-Ib	APH(6)-Id	-	-	Sul2
1060	GCA_004005735.1	PRJNA511880	SAMN10644676	2017	human	NA	NA	Europe	France	Limoges	ST147	wzi64	KL64	O2v1	ybt 10; ICEKp4	20-2LV	-	-	-	-	-	-	OXA-48	CTX-M-15	-	-	-	-	-	SHV-11	OXA-1	TEM-1	-	WT	WT	-	-	-	ParC-80I	GyrA-83I	-	-	AAC(6')-Ib-cr	-	APH(3')-Ia	-	-	AadA2	Sul1
109A7	GCA_004005185.1	PRJNA511880	SAMN10644702	2017	environment	lavabo	-	Europe	France	Limoges	ST147	wzi64	KL64	O2v1	ybt 10; ICEKp4	20-2LV	-	-	-	-	-	-	OXA-48	CTX-M-15	-	-	-	-	-	SHV-11	OXA-1	TEM-1	-	WT	WT	-	-	-	ParC-80I	GyrA-83I	-	-	AAC(6')-Ib-cr	-	APH(3')-Ia	-	-	AadA2	Sul1
DE038	GCA_900512445.1	PRJEB10018	SAMEA3512065	2014	human	lower respiratory tract secrection	infection (NS)	Europe	Germany	NA	ST147	wzi64	KL64	O2v1	ybt 16; ICEKp12	280	-	-	-	-	-	-	-	CTX-M-15	-	-	-	-	-	SHV-11	-	TEM-1	-	Premature stop codon (deletion of 2 nt (AG) position 8/9)	OmpK36 disrupted	-	-	QnrS1	ParC-80I	GyrA-83I	-	-	-	-	APH(3'')-Ib	APH(6)-Id	-	-	Sul1
PL006	GCA_900511365.1	PRJEB10018	SAMEA3499936	2014	human	urine	colonization	Europe	Poland	NA	ST147	wzi64	KL64	O2v1	ybt 16; ICEKp12	280	-	-	-	-	-	-	-	CTX-M-15	-	-	-	-	-	SHV-11	OXA-1	TEM-1	-	Premature stop codon (deletion of 2 nt (AG) position 8/9)	WT	-	-	QnrS1	ParC-80I	GyrA-83I	-	-	AAC(6')-Ib-cr	AAC(3)-IIa	APH(3'')-Ib	APH(6)-Id	-	-	Sul1
PL056	GCA_900511505.1	PRJEB10018	SAMEA3499959	2013	human	wound secretion (stomach tissue)	infection (NS)	Europe	Poland	NA	ST147	wzi64	KL64	O2v1	ybt 16; ICEKp12	280-1LV	-	-	-	-	-	-	-	CTX-M-15	-	-	-	-	-	SHV-11	OXA-1	TEM-1	-	Premature stop codon (deletion of 2 nt (AG) position 8/9)	Premature stop codon (aa 103)	-	-	QnrS1	ParC-80I	GyrA-83I	-	-	AAC(6')-Ib-cr	AAC(3)-IIa	APH(3'')-Ib	APH(6)-Id	-	-	Sul1
37347	GCA_003856595.1	PRJNA413669	SAMN07760932	2009	human	feces	colonization	Europe	Sweden	NA	ST147	wzi64	KL64	O2v1	ybt 16; ICEKp12	280	-	-	-	-	-	-	-	CTX-M-15	-	-	-	-	-	SHV-11	OXA-1	TEM-1	-	Premature stop codon (deletion of 2 nt (AG) position 8/9)	WT	-	-	QnrS1	ParC-80I	GyrA-83I	-	-	AAC(6')-Ib-cr;AAC(6')-Ib7	AAC(3)-IIa	APH(3'')-Ib	APH(6)-Id	-	-	Sul1
KPL0.2	GCA_003123945.1	PRJNA436343	SAMN08733388	2017	human	NA	bacteremia	Europe	France	Lille	ST147	wzi64	KL64	O2v1	ybt 16; ICEKp12	280	-	-	NDM-1	-	-	-	-	CTX-M-15	-	-	-	-	-	SHV-11	OXA-1	TEM-1	-	Premature stop codon (deletion of 2 nt (AG) position 8/9)	WT	-	-	QnrB1	ParC-80I	GyrA-83I	-	-	AAC(6')-Ib-cr	AAC(3)-IIa	APH(3'')-Ib	APH(6)-Id	-	-	Sul1
KP5	GCA_001855315.1	PRJNA286828	SAMN03770912	2014	human	wound secretion	colonization	Southeastern Asia	Singapore	NA	ST147	wzi64	KL64	O2v1	ybt 16; ICEKp12	280	-	-	NDM-1	-	-	-	-	CTX-M-15	-	-	-	-	-	SHV-11	-	TEM-1	SFO-1	Premature stop codon (deletion of 2 nt (AG) position 8/9)	WT	-	-	QnrS1(2x); QnrB1	ParC-80I	GyrA-83I	-	ArmA;RmtF	AAC(6')-Ib7;AAC(6')-Ib7	-	-	-	-	-	Sul1 (2x)
ST147	GCA_000817855.1	PRJNA270953	SAMN03271887	2012	human	blood	bacteremia	Oceania	Australia	NA	ST147	wzi64	KL64	O2v1	ybt 16; ICEKp12	280	-	-	-	-	-	IMP-14	-	CTX-M-15	-	-	-	-	-	SHV-11	OXA-1	TEM-1	-	Premature stop codon (deletion of 2 nt (AG) position 8/9)	OmpK36 disrupted by IS3	MgrB disrupted by IS1 (nt 23)	-	QnrS1;QnrA1	ParC-80I	GyrA-83I	-	-	AacA4	AAC(3)-IIa	APH(3'')-Ib	APH(6)-Id	-	-	Sul1
SL52	GCA_003363635.1	PRJNA439172	SAMN09222893	2015	human	endotracheal aspirate	ICU patients	Southern Asia	Sri Lanka	NA	ST147	wzi64	KL64	O2v1	ybt 16; ICEKp12	280-1LV	-	-	-	-	-	-	OXA-181	CTX-M-15	-	-	-	-	-	SHV-11	OXA-1	-	-	Premature stop codon (deletion of 2 nt (AG) position 8/9)	OmpK36GD	-	-	-	ParC-80I	GyrA-83I	-	-	AAC(6')-Ib-cr	AAC(3)-IIa	APH(3'')-Ib	APH(6)-Id	-	-	Sul1
SL54	GCA_003363595.1	PRJNA439172	SAMN09222894	2015	human	endotracheal aspirate	ICU patients	Southern Asia	Sri Lanka	NA	ST147	wzi64	KL64	O2v1	ybt 16; ICEKp12	280-1LV	-	-	-	-	-	-	OXA-181	CTX-M-15	-	-	-	-	-	SHV-11	OXA-1	-	-	Premature stop codon (deletion of 2 nt (AG) position 8/9)	OmpK36 disrupted	-	-	QnrS1	ParC-80I	GyrA-83I	-	-	AAC(6')-Ib-cr	AAC(3)-IIa	APH(3'')-Ib	APH(6)-Id	-	-	Sul1
DK001	GCA_900502525.1	PRJEB10018	SAMEA3649786	2014	human	blood	infection (NS)	Europe	Denmark	NA	ST147	wzi64	KL64	O2v1	ybt 16; ICEKp12	280-1LV	-	-	-	-	-	-	OXA-181	CTX-M-15	-	-	-	-	-	SHV-11	OXA-1	TEM-1	-	Premature stop codon (deletion of 2 nt (AG) position 8/9)	OmpK36GD	-	-	QnrS1	ParC-80I	GyrA-83I	-	-	AAC(6')-Ib-cr	AAC(3)-IIa	APH(3'')-Ib	APH(6)-Id	-	-	Sul1
SL46	GCA_003363495.1	PRJNA439172	SAMN09222890	2015	human	endotracheal aspirate	ICU patients	Southern Asia	Sri Lanka	NA	ST147	wzi64	KL64	O2v1	ybt 16; ICEKp12	280-1LV	-	-	-	-	-	-	OXA-181	CTX-M-15	-	-	-	-	-	SHV-11	-	-	-	Premature stop codon (deletion of 2 nt (AG) position 8/9)	OmpK36GD	-	-	-	ParC-80I	GyrA-83I	-	-	-	-	-	-	-	-	Sul1
SL36	GCA_003363645.1	PRJNA439172	SAMN09222889	2015	human	sputum	ICU patients	Southern Asia	Sri Lanka	NA	ST147	wzi64	KL64	O2v1	ybt 16; ICEKp12	280-1LV	-	-	-	-	-	-	OXA-181	CTX-M-15	-	-	-	-	-	SHV-11	-	-	-	Premature stop codon (deletion of 2 nt (AG) position 8/9)	OmpK36GD	-	-	-	ParC-80I	GyrA-83I	-	-	-	-	-	-	-	-	Sul1
SL68	GCA_003363475.1	PRJNA439172	SAMN09222895	2015	human	sputum	ICU patients	Southern Asia	Sri Lanka	NA	ST147	wzi64	KL64	O2v1	ybt 16; ICEKp12	280-1LV	-	-	-	-	-	-	OXA-181	CTX-M-15	-	-	-	-	-	SHV-11	-	TEM-1	-	Premature stop codon (deletion of 2 nt (AG) position 8/9)	OmpK36GD	-	-	-	ParC-80I	GyrA-83I	-	-	AacA4	-	APH(3'')-Ib	APH(6)-Id	-	AadA1	Sul1
SL50	GCA_003363555.1	PRJNA439172	SAMN09222892	2015	human	endotracheal aspirate	ICU patients	Southern Asia	Sri Lanka	NA	ST147	wzi64	KL64	O2v1	ybt 16; ICEKp12	280-1LV	-	-	-	-	-	-	OXA-181	CTX-M-15	-	-	-	-	-	SHV-11	OXA-1	-	-	Premature stop codon (deletion of 2 nt (AG) position 8/9)	OmpK36GD	-	-	QnrS1	ParC-80I	GyrA-83I	-	-	AAC(6')-Ib-cr	AAC(3)-IIa	-	-	-	-	Sul1
SL35	GCA_003363515.1	PRJNA439172	SAMN09222888	2015	human	sputum	ICU patients	Southern Asia	Sri Lanka	NA	ST147	wzi64	KL64	O2v1	ybt 16; ICEKp12	280-1LV	-	-	-	-	-	-	OXA-181	CTX-M-15	-	OXA-10	-	-	-	SHV-11	OXA-1	-	-	Premature stop codon (deletion of 2 nt (AG) position 8/9)	OmpK36GD	-	-	QnrS1	ParC-80I	GyrA-83I	-	-	AAC(6')-Ib-cr	AAC(3)-IIa	-	-	-	-	Sul1
SL34	GCA_003363575.1	PRJNA439172	SAMN09222887	2015	human	sputum	ICU patients	Southern Asia	Sri Lanka	NA	ST147	wzi64	KL64	O2v1	ybt 16; ICEKp12	280-1LV	-	-	-	-	-	-	OXA-181	CTX-M-15	-	OXA-10	-	-	CMY-4	SHV-11	OXA-1	-	-	Premature stop codon (deletion of 2 nt (AG) position 8/9)	OmpK36GD	-	-	QnrS1;QnrVC1	ParC-80I	GyrA-83I	-	-	aac(6')-Ib-cr	AAC(3)-IIa	-	-	-	AadA1	Sul1
C16	GCA_002406915.1	PRJNA408064	SAMN07690980	2017	human	NA	NA	Southern Asia	India	NA	ST147	wzi64	KL64	O2v1	ybt 16; ICEKp12	280	-	-	-	-	-	-	-	CTX-M-15	-	-	-	-	-	SHV-11	-	TEM-1	-	Premature stop codon (deletion of 2 nt (AG) position 8/9)	Premature stop codon (aa 170)	MgrB premature stop codon (missing 1 nt 76 )	-	QnrS1	ParC-80I	GyrA-83I	-	-	-	-	APH(3'')-Ib	APH(6)-Id	-	-	Sul1
K1	GCA_003034565.1	PRJNA419295	SAMN08049045	2014	human	blood	bacteremia	Europe	Greece	Piraeus	ST147	wzi64	KL64	O2v1	ybt 16; ICEKp12	280	-	-	-	-	-	-	OXA-48	CTX-M-15	-	-	-	-	-	SHV-11	-	TEM-1	-	Premature stop codon (deletion of 2 nt (AG) position 8/9)	OmpK36GD	MgrB disrupted by IS1 (nt 117)	-	QnrS1	ParC-80I	GyrA-83I	-	ArmA	-	-	APH(3'')-Ib	APH(6)-Id	-	-	Sul2;Sul1
K2	GCA_003034485.1	PRJNA419295	SAMN08049046	2014	human	blood	bacteremia	Europe	Greece	Piraeus	ST147	wzi64	KL64	O2v1	ybt 16; ICEKp12	280	-	-	-	-	-	-	OXA-48	CTX-M-15	-	-	-	-	-	SHV-11	-	TEM-1	-	Premature stop codon (deletion of 2 nt (AG) position 8/9)	OmpK36GD	MgrB disrupted by IS1 (nt 117)	-	QnrS1	ParC-80I	GyrA-83I	-	ArmA	AacA4	-	APH(3'')-Ib	APH(6)-Id	-	-	Sul2;Sul1
K3	GCA_003034435.1	PRJNA419295	SAMN08049047	2014	human	blood	bacteremia	Europe	Greece	Piraeus	ST147	wzi64	KL64	O2v1	ybt 16; ICEKp12	280	-	-	-	-	-	-	OXA-48	CTX-M-15	-	-	-	-	-	SHV-11	-	TEM-1	-	Premature stop codon (deletion of 2 nt (AG) position 8/9)	OmpK36GD	MgrB disrupted by IS1 (nt 117)	-	QnrS1	ParC-80I	GyrA-83I	-	ArmA	-	-	APH(3'')-Ib	APH(6)-Id	-	-	Sul2;Sul1
K4	GCA_003034385.1	PRJNA419295	SAMN08049048	2014	human	blood	bacteremia	Europe	Greece	Piraeus	ST147	wzi64	KL64	O2v1	ybt 16; ICEKp12	280	-	-	-	-	-	-	OXA-48	CTX-M-15	-	-	-	-	-	SHV-11	-	TEM-1	-	Premature stop codon (deletion of 2 nt (AG) position 8/9)	OmpK36GD	MgrB disrupted by IS1 (nt 117)	-	QnrS1	ParC-80I	GyrA-83I	-	ArmA	-	-	APH(3'')-Ib	APH(6)-Id	-	-	Sul2;Sul1
825795-1	GCA_001956965.1	PRJNA329409	SAMN05412796	2014	human	rectal swab	colonization	Europe	Germany	Goettingen	ST147	wzi64	KL64	O2v1	ybt 16; ICEKp12	280	-	-	-	-	-	-	OXA-48	CTX-M-15	-	-	-	-	-	SHV-11	-	TEM-1	-	Premature stop codon (deletion of 2 nt (AG) position 8/9)	OmpK36GD	-	-	QnrS1	ParC-80I	GyrA-83I	-	-	-	-	APH(3'')-Ib (2x)	APH(6)-Id (2x)	-	-	Sul2;Sul1
KpGoe149473	GCA_001908595.1	PRJNA329409	SAMN05412458	2014	human	tracheal secretion	pneumonia	Europe	Germany	Goettingen	ST147	wzi64	KL64	O2v1	ybt 16; ICEKp12	280	-	-	-	-	-	-	OXA-48	CTX-M-15	-	-	-	-	-	SHV-11	-	TEM-1	-	Premature stop codon (deletion of 2 nt (AG) position 8/9)	OmpK36GD	-	-	QnrS1	ParC-80I	GyrA-83I	-	-	-	-	APH(3'')-Ib (2x)	APH(6)-Id (2x)	-	-	Sul2;Sul1
KpGoe149832	GCA_001908875.1	PRJNA329409	SAMN05412459	2014	human	abdominal drainage fluid	peritonitis	Europe	Germany	Goettingen	ST147	wzi64	KL64	O2v1	ybt 16; ICEKp12	280	-	-	-	-	-	-	OXA-48	CTX-M-15	-	-	-	-	-	SHV-11	-	TEM-1	-	Premature stop codon (deletion of 2 nt (AG) position 8/9)	OmpK36GD	-	-	QnrS1	ParC-80I	GyrA-83I	-	-	-	-	APH(3'')-Ib (2x)	APH(6)-Id (2x)	-	-	Sul2;Sul1 (2x)
KpGoe828304	GCA_001908695.1	PRJNA329409	SAMN05412804	2014	human	rectal swab	colonization	Europe	Germany	Goettingen	ST147	wzi64	KL64	O2v1	ybt 16; ICEKp12	280	-	-	-	-	-	-	OXA-48	CTX-M-15	-	-	-	-	-	SHV-11	-	TEM-1	-	Premature stop codon (deletion of 2 nt (AG) position 8/9)	OmpK36GD	-	-	QnrS1	ParC-80I	GyrA-83I	-	-	-	-	APH(3'')-Ib (2x)	APH(6)-Id (2x)	-	-	Sul2;Sul1 (2x)
KpGoe152021	GCA_001908675.1	PRJNA329409	SAMN05412803	2014	human	abdominal drainage fluid	peritonitis	Europe	Germany	Goettingen	ST147	wzi64	KL64	O2v1	ybt 16; ICEKp12	280	-	-	-	-	-	-	OXA-48	CTX-M-15	-	-	-	-	-	SHV-11	-	TEM-1	-	Premature stop codon (deletion of 2 nt (AG) position 8/9)	OmpK36GD	-	-	QnrS1	ParC-80I	GyrA-83I	-	-	-	-	APH(3'')-Ib (2x)	APH(6)-Id (2x)	-	-	Sul2;Sul1 (2x)
KpGoe822579	GCA_001885255.2	PRJNA329409	SAMN05412444	2014	human	nose	colonization	Europe	Germany	Goettingen	ST147	wzi64	KL64	O2v1	ybt 16; ICEKp12	280	-	-	-	-	-	-	OXA-48	CTX-M-15	-	-	-	-	-	SHV-11	OXA-1	TEM-1	-	Premature stop codon (deletion of 2 nt (AG) position 8/9)	OmpK36GD	-	-	QnrS1	ParC-80I	GyrA-83I	-	-	AAC(6')-Ib-cr	AAC(3)-IIa	APH(3'')-Ib (2x)	APH(6)-Id (2x)	-	-	Sul2;Sul1 (2x)
KpGoe827024	GCA_001908625.1	PRJNA329409	SAMN05412797	2014	human	abdominal drainage fluid	peritonitis	Europe	Germany	Goettingen	ST147	wzi64	KL64	O2v1	ybt 16; ICEKp12	280-1LV	-	-	-	-	-	-	OXA-48	CTX-M-15	-	-	-	-	-	SHV-11	-	TEM-1	-	Premature stop codon (deletion of 2 nt (AG) position 8/9)	OmpK36GD	-	-	QnrS1	ParC-80I	GyrA-83I	-	-	-	-	APH(3'')-Ib (2x)	APH(6)-Id (2x)	-	-	Sul2;Sul1 (2x)
KpGoe827026	GCA_001908655.1	PRJNA329409	SAMN05412802	2014	human	nasal swab	colonization	Europe	Germany	Goettingen	ST147	wzi64	KL64	O2v1	ybt 16; ICEKp12	280	-	-	-	-	-	-	-	CTX-M-15	-	-	-	-	-	SHV-11	-	TEM-1	-	Premature stop codon (deletion of 2 nt (AG) position 8/9)	WT	-	-	QnrS1	ParC-80I	GyrA-83I	-	-	-	-	APH(3'')-Ib (2x)	APH(6)-Id (2x)	-	-	Sul2;Sul1 (2x)
AUH-KIMP148	GCA_002866605.1	PRJNA388270	SAMN07173925	2012	human	NA	NA	Western Asia	Lebanon	NA	ST147	wzi64	KL64	O2v1	ybt 10; ICEKp4	20-2LV	-	-	NDM-1	-	-	-	-	CTX-M-15	-	-	-	-	-	SHV-11	OXA-1	TEM-1	-	OmpK35 disrupted by ISEcp1 (IS1380 family)	WT	-	-	QnrB1	ParC-80I	GyrA-83I	-	RmtF	-	AAC(3)-IIa	APH(3'')-Ib	APH(6)-Id	-	-	Sul2
KP26	GCA_003688865.1	PRJNA497313	SAMN10255171	2018	human	urine	UTI	Southern Asia	India	Kolkata	ST147	wzi64	KL64	O2v1	ybt 10; ICEKp4	20-3LV	-	-	-	-	-	-	-	CTX-M-15	-	-	-	-	-	SHV-11	-	TEM-1	-	OmpK35 disrupted by ISEcp1 (IS1380 family)	WT	-	-	QnrB1	ParC-80I	GyrA-83I	-	RmtF	-	-	APH(3'')-Ib (2x)	APH(6)-Id (2x)	-	-	Sul2
BA41763	GCA_001721555.1	PRJNA324533	SAMN05207686	2015	human	blood	bacteremia	Southern Asia	India	NA	ST147	wzi64	KL64	O2v1	ybt 10; ICEKp4	19-4LV	-	-	-	-	-	-	OXA-181	CTX-M-15	-	-	-	-	-	SHV-11	-	TEM-1	-	OmpK35 disrupted by ISEcp1 (IS1380 family)	OmpK36TD	-	-	QnrB1	ParC-80I	GyrA-83I	-	RmtF	-	-	APH(3'')-Ib	-	-	-	-
JHTS004	GCA_003334945.1	PRJNA392824	SAMN07311088	2015	human	endo/nasal tissue	infection (NS)	Northern America	USA	Baltimore	ST147	wzi64	KL64	O2v1	ybt 10; ICEKp4	20-2LV	-	-	-	-	-	-	OXA-181 (2x)	CTX-M-15 (2x)	-	-	-	-	-	SHV-11	-	TEM-1	-	OmpK35 disrupted by ISEcp1 (IS1380 family)	OmpK36TD	-	-	QnrB1	ParC-80I	GyrA-83I	-	RmtF (2x)	AAC(6')-Ib;AAC(6')-Ib7	-	APH(3'')-Ib	APH(6)-Id	-	-	-
JHTS012	GCA_003335065.1	PRJNA392824	SAMN07311096	2015	hospital environment	countertop	-	Northern America	USA	Baltimore	ST147	wzi64	KL64	O2v1	ybt 10; ICEKp4	20-2LV	-	-	-	-	-	-	OXA-181*	CTX-M-15 (3x), CTX-M-3*	-	-	-	-	-	SHV-11	-	TEM-1	-	OmpK35 disrupted by ISEcp1 (IS1380 family)	OmpK36TD	-	-	QnrB1	ParC-80I	GyrA-83I	-	RmtF (2x)	AAC(6')-Ib7	-	APH(3'')-Ib	APH(6)-Id	-	-	-
JHTS011	GCA_003345715.1	PRJNA392824	SAMN07311095	2015	hospital environment	countertop	-	Northern America	USA	Baltimore	ST147	wzi64	KL64	O2v1	ybt 10; ICEKp4	20-2LV	-	-	-	-	-	-	OXA-181	CTX-M-15	-	-	-	-	-	SHV-11	-	TEM-1	-	OmpK35 disrupted by ISEcp1 (IS1380 family)	OmpK36TD	-	-	QnrB1	ParC-80I	GyrA-83I	-	RmtF	-	-	APH(3'')-Ib	APH(6)-Id	-	-	-
JHTS010	GCA_003334895.1	PRJNA392824	SAMN07311094	2015	human	blood	infection (NS)	Northern America	USA	Baltimore	ST147	wzi64	KL64	O2v1	ybt 10; ICEKp4	20-2LV	-	-	-	-	-	-	OXA-181	CTX-M-15 (2x)	-	-	-	-	-	SHV-11	-	TEM-1	-	OmpK35 disrupted by ISEcp1 (IS1380 family)	OmpK36TD	-	-	QnrB1	ParC-80I	GyrA-83I	-	RmtF (2x)	AAC(6')-Ib7;AAC(6')-Ib7	-	APH(3'')-Ib	APH(6)-Id	-	-	-
JHTS003	GCA_003345765.1	PRJNA392824	SAMN07311087	2015	human	sputum	infection (NS)	Northern America	USA	Baltimore	ST147	wzi64	KL64	O2v1	ybt 10; ICEKp4	20-2LV	-	-	-	-	-	-	OXA-181	CTX-M-15	-	-	-	-	-	SHV-11	-	TEM-1	-	OmpK35 disrupted by ISEcp1 (IS1380 family)	OmpK36TD	-	-	QnrB1	ParC-80I	GyrA-83I	-	RmtF	-	-	APH(3'')-Ib	APH(6)-Id	-	-	-
JHTS008	GCA_003334965.1	PRJNA392824	SAMN07311092	2015	human	stool	infection (NS)	Northern America	USA	Baltimore	ST147	wzi64	KL64	O2v1	ybt 10; ICEKp4	20-2LV	-	-	-	-	-	-	OXA-181 (2x)	CTX-M-15 (3x), CTX-M-3*	-	-	-	-	-	SHV-11	-	TEM-1	-	OmpK35 disrupted by ISEcp1 (IS1380 family)	OmpK36TD	MgrB premature stop codon (two extra nt 27/28 )	-	QnrB1	ParC-80I	GyrA-83I	-	RmtF (2x)	AAC(6')-Ib;AAC(6')-Ib7	-	APH(3'')-Ib	APH(6)-Id	-	-	-
JHTS009	GCA_003334955.1	PRJNA392824	SAMN07311093	2015	human	blood	infection (NS)	Northern America	USA	Baltimore	ST147	wzi64	KL64	O2v1	ybt 10; ICEKp4	20-2LV	-	-	-	-	-	-	OXA-181 (3x); OXA-232; OXA-484	CTX-M-15*	-	-	-	-	-	SHV-11	-	TEM-1	-	OmpK35 disrupted by ISEcp1 (IS1380 family)	OmpK36TD	MgrB premature stop codon (two extra nt 27/28 )	-	QnrB1	ParC-80I	GyrA-83I	-	RmtF (2x)	AAC(6')-Ib;AAC(6')-Ib7	-	APH(3'')-Ib	APH(6)-Id	-	-	-
B35725	GCA_002969095.1	PRJNA436048	SAMN08612379	2013	human	blood	bacteremia	Southern Asia	India	NA	ST147	wzi64	KL64	O2v1	ybt 10; ICEKp4	20-3LV	-	-	NDM-5	-	-	-	OXA-181	CTX-M-15	-	-	-	-	-	SHV-11	-	-	-	OmpK35 disrupted by ISEcp1 (IS1380 family)	OmpK36TD	-	-	QnrB1?	ParC-80I	GyrA-83I	-	RmtB;RmtF	-	-	APH(3'')-Ib (2x)	APH(6)-Id (2x)	-	AadA2	Sul2;Sul1
B2481	GCA_002849305.1	PRJNA427385	SAMN08237350	2017	human	blood	bacteremia	Southern Asia	India	NA	ST147	wzi64	KL64	O2v1	ybt 10; ICEKp4	20-4LV	-	-	-	-	-	-	OXA-181	CTX-M-15	-	-	-	-	-	-	-	TEM-1	-	OmpK35 disrupted by ISEcp1 (IS1380 family)	OmpK36TD	-	-	QnrB1	ParC-80I	GyrA-83I	-	RmtF	-	-	APH(3'')-Ib	APH(6)-Id	-	AadA2	Sul2;Sul1
KP_158	GCA_003937455.1	PRJNA497126	SAMN10249056	2016	hospital environment	ICU bedside rail	-	Southern Asia	Pakistan	NA	ST147	wzi64	KL64	O2v1	ybt 10; ICEKp4	20-2LV	-	-	NDM-5	-	-	-	OXA-181	CTX-M-15	-	-	-	-	-	SHV-11	-	TEM-1	-	OmpK35 disrupted by ISEcp1 (IS1380 family)	OmpK36TD	-	-	QnrB1	ParC-80I	GyrA-83I	-	RmtB;RmtF	-	-	-	-	-	AadA2	Sul1
KP_063	GCA_003937245.1	PRJNA497126	SAMN10248966	2016	hospital environment	ICU alcohol foam dispenser	-	Southern Asia	Pakistan	NA	ST147	wzi64	KL64	O2v1	ybt 10; ICEKp4	20-2LV	-	-	NDM-5	-	-	-	OXA-181	CTX-M-15	-	-	-	-	-	SHV-11	-	TEM-1	-	OmpK35 disrupted by ISEcp1 (IS1380 family)	OmpK36TD	-	-	QnrB1	ParC-80I	GyrA-83I	-	RmtB;RmtF	-	-	-	-	-	AadA2	Sul1
KP_123	GCA_003937185.1	PRJNA497126	SAMN10248999	2016	hospital environment	ICU bedside light switch	-	Southern Asia	Pakistan	NA	ST147	wzi64	KL64	O2v1	ybt 10; ICEKp4	20-2LV	-	-	NDM-5	-	-	-	OXA-181	CTX-M-15	-	-	-	-	-	SHV-11	-	TEM-1	-	OmpK35 disrupted by ISEcp1 (IS1380 family)	OmpK36TD	-	-	QnrB1	ParC-80I	GyrA-83I	-	RmtB;RmtF	-	-	-	-	-	AadA2	Sul1
KP_121	GCA_003936435.1	PRJNA497126	SAMN10249080	2016	hospital environment	ICU bedside rail	-	Southern Asia	Pakistan	NA	ST147	wzi64	KL64	O2v1	ybt 10; ICEKp4	20-2LV	-	-	NDM-5	-	-	-	OXA-181	CTX-M-15	-	-	-	-	-	SHV-11	-	TEM-1	-	OmpK35 disrupted by ISEcp1 (IS1380 family)	OmpK36TD	-	-	QnrB1	ParC-80I	GyrA-83I	-	RmtB;RmtF	-	-	-	-	-	AadA2	Sul1
DA48896	GCA_003006175.1	PRJNA348457	SAMN05908511	2015	human	tracheal secretion	NA	Southern Asia	Pakistan	NA	ST147	wzi64	KL64	O2v1	ybt 10; ICEKp4	20-2LV	-	-	-	-	-	-	OXA-181	CTX-M-15 (2x)	-	-	-	-	-	SHV-11	-	TEM-1	-	OmpK35 disrupted by ISEcp1 (IS1380 family)	OmpK36TD	-	-	-	ParC-80I	GyrA-83I	-	RmtF (2x)	-	-	APH(3'')-Ib (2x)	APH(6)-Id (2x)	-	AadA2	Sul2
DJ		PRJEB41234	ERS5313630	2016	human	urine	UTI	Southern Asia	India	Vadodara	ST147	wzi64	KL64	O2v1	ybt 10; ICEKp4	20-2LV	-	-	NDM-5	-	-	-	OXA-181 (2x)	CTX-M-15 (3x)	-	-	-	-	-	SHV-11	-	TEM-1	-	OmpK35 disrupted by ISEcp1 (IS1380 family)	OmpK36TD	MgrB disrupted by IS5 (nt 70)	-	-	ParC-80I	GyrA-83I	-	RmtB;RmtF	-	-	APH(3'')-Ib	APH(6)-Id	-	AadA2	Sul2;Sul1
CRKP-2297	GCA_002787755.1	PRJNA416193	SAMN07944238	2015	human	peritoneal fluid	NA	Eastern Asia	South Korea	Seoul	ST147	wzi64	KL64	O2v1	ybt 10; ICEKp4	20-2LV	-	-	NDM-5	-	-	-	OXA-181 (2x)	CTX-M-15	-	-	-	-	-	SHV-11	-	TEM-1	-	OmpK35 disrupted by ISEcp1 (IS1380 family)	OmpK36TD	-	-	QnrB1	ParC-80I	GyrA-83I	-	RmtB;RmtF	-	-	-	-	-	AadA2	Sul1
CRKP-1215	GCA_002786755.1	PRJNA416193	SAMN07944237	2014	human	bronchial washing	NA	Eastern Asia	South Korea	Seoul	ST147	wzi64	KL64	O2v1	ybt 10; ICEKp4	20-2LV	-	-	NDM-5	-	-	-	OXA-181 (2x)	CTX-M-15	-	-	-	-	-	SHV-11	-	TEM-1	-	OmpK35 disrupted by ISEcp1 (IS1380 family)	OmpK36TD	-	-	QnrB1	ParC-80I	GyrA-83I	-	RmtB;RmtF	-	-	-	-	-	AadA2	Sul1
SKGH01	GCA_001644765.1	PRJNA320133	SAMN04917370	2015	human	urine	UTI	Western Asia	United Arab Emirates	NA	ST147	wzi64	KL64	O2v1	ybt 10; ICEKp4	20-2LV	-	-	-	-	-	-	OXA-181 (3x)	CTX-M-15	-	-	-	-	-	SHV-11	-	-	-	OmpK35 disrupted by ISEcp1 (IS1380 family)	OmpK36TD	MgrB disrupted by IS1380 (nt 131)	-	QnrB1	ParC-80I	GyrA-83I	-	RmtF (2x)	-	-	-	-	-	AadA2	-
MS6671	GCA_001455995.1	PRJEB7538	SAMEA3257677	2014	human	Urine	infection (NS)	Western Asia	United Arab Emirates	NA	ST147	wzi64	KL64	O2v1	-	-	-	-	-	-	-	-	OXA-181 (3x)	CTX-M-15	-	-	-	-	-	SHV-11	-	-	-	OmpK35 disrupted by ISEcp1 (IS1380 family)	OmpK36TD	MgrB disrupted by IS1380 (nt 70)	-	QnrB1	ParC-80I	GyrA-83I	-	RmtF (2x)	-	-	-	-	-	AadA2	-
FR072	GCA_900511135.1	PRJEB10018	SAMEA3500058	2014	human	NA	infection (NS)	Europe	France	NA	ST147	wzi29	KL106	O2v2	-	-	-	-	-	-	-	-	-	CTX-M-15	-	-	-	-	-	SHV-11	OXA-1	TEM-1	-	WT	WT	-	-	QnrS1	ParC-80I	GyrA-83I	-	-	AAC(6')-Ib-cr	AAC(3)-IId	APH(3'')-Ib	APH(6)-Id	-	AadA	Sul2;Sul1
RO108	GCA_900505855.1	PRJEB10018	SAMEA3721031	2013	human	urine	infection (NS)	Europe	Romania	NA	ST147	wzi12	KL12	O2v2	ybt 16; ICEKp12	287	-	-	-	-	-	-	-	CTX-M-15	-	-	-	-	-	SHV-11	OXA-1	TEM-1	-	WT	WT	-	-	QnrB1	ParC-80I	GyrA-83I	-	-	AAC(6')-Ib-cr	AAC(3)-IIa	APH(3')-Ia	APH(6)-Id	-	-	Sul2
CCUG70742	GCA_003194285.1	PRJNA401330	SAMN07602587	2012	human	urine	acute cystitis	Europe	Sweden	Gothenburg	ST147	wzi162	KL122	O2v2	-	-	-	-	-	-	-	-	OXA-48	CTX-M-15	-	-	-	-	-	SHV-11	OXA-1	TEM-1	-	WT	WT	-	-	-	ParC-80I	GyrA-83I	-	-	AAC(6')-Ib-cr;AAC(6')-Ib7	-	APH(3'')-Ib	APH(6)-Id	-	-	Sul2
50580255	GCA_001463085.1	PRJNA295003	SAMN04158293	2012	human	thigh tissue	NA	Europe	Norway	NA	ST147	wzi14	KL14	O3b	-	-	-	-	NDM-1	-	-	-	-	CTX-M-15	-	-	-	-	CMY-6	SHV-11	OXA-1	TEM-1	-	WT	WT	-	-	QnrB1	ParC-80I	GyrA-83I	-	RmtC	AAC(6')-Ib-cr	AAC(3)-IIa	APH(3'')-Ib	APH(6)-Id	-	-	Sul2;Sul1
KpvST147L_NDM	GCA_002087215.1	PRJNA376447	SAMN06392936	2016	human	rectal swab	colonization	Europe	United Kingdom	London	ST147	wzi23	KL14	O5	-	-	+	rmpA_27/rmpA2_6	NDM-1	-	-	-	-	CTX-M-15	-	-	-	-	-	SHV-11	OXA-9	-	-	Premature stop codon (G>T nt 370)	WT	-	-	QnrS1	ParC-80I	GyrA-83I	-	ArmA	AacA4	-	APH(3')-VI; APH(3')-Ia	-	-	AadA1	Sul2;Sul1
RO041	GCA_900504705.1	PRJEB10018	SAMEA3673142	2013	human	urine	infection (NS)	Europe	Romania	NA	ST147	wzi187	KL27	O4	-	-	-	-	-	-	-	-	-	-	-	-	-	-	-	SHV-11	-	-	-	WT	WT	-	-	-	ParC-80I	GyrA-83I	-	-	-	-	-	-	-	-	-
DY6542361	GCA_900493525.1	PRJEB19226	SAMEA4394731	2016	human	NA	NA	Southeastern Asia	Thailand	NA	ST147	wzi174	KL74	O3b	-	-	-	-	-	-	-	-	-	-	-	-	-	-	-	SHV-11	-	-	-	WT	WT	-	-	QnrS1	ParC-80I	GyrA-83I	-	-	-	-	APH(3'')-Ib	APH(6)-Id	-	AadA2	Sul2;Sul1
DY6542362	GCA_900493555.1	PRJEB19226	SAMEA4394732	2016	human	NA	NA	Southeastern Asia	Thailand	NA	ST147	wzi174	KL74	O3b	-	-	-	-	-	-	-	-	-	-	-	-	-	-	-	SHV-11	-	-	-	WT	WT	-	-	QnrS1	ParC-80I	GyrA-83I	-	-	-	-	APH(3'')-Ib	APH(6)-Id	-	AadA2	Sul2;Sul1
TR302	GCA_900508235.1	PRJEB10018	SAMEA3729896	2013	human	wound secretion	infection (NS)	Western Asia	Turkey	NA	ST147	wzi230	KL81	OL101	ybt unknown	unknown	-	-	-	-	-	-	-	CTX-M-15	-	-	-	-	-	SHV-11	OXA-1	TEM-1	-	WT	WT	-	-	QnrB1	ParC-80I	GyrA-83I	-	-	AAC(6')-Ib-cr	AAC(3)-IIa	APH(3'')-Ib	APH(6)-Id	-	-	Sul2
DY6542353	GCA_900493375.1	PRJEB19226	SAMEA4394723	2016	human	NA	NA	Southeastern Asia	Thailand	NA	ST147	wzi396	NP	O2v2	-	-	-	-	-	-	-	-	-	-	-	-	-	-	-	SHV-11	-	-	-	WT	WT	-	-	QnrS1	ParC-80I	GyrA-83I	-	-	-	-	-	-	-	-	-
Subclade 1
Subclade 2
[truncated: 38 more columns]
